# Supplementary material for: The causal effect of triglyceride and high blood pressure on IgA nephropathy: a Mendelian randomization study
Source: Front Med (Lausanne). 2024 Feb 8;11:1338462. doi: 10.3389/fmed.2024.1338462 (PMC10881685; doi:10.3389/fmed.2024.1338462)
Supplement: Supplementary file 1 [file Table_1.XLSX]

## Sheet: MR_results_OR
id.exposure	id.outcome	outcome	exposure	method	nsnp	b	se	pval	lo_ci	up_ci	or	or_lci95	or_uci95
ukb-d-30870_raw	UclFCL	outcome	Triglycerides || id:ukb-d-30870_raw	MR Egger	181	0.00798153	0.0452465	0.860178	-0.0807017	0.0966647	1.00801	0.922469	1.10149
ukb-d-30870_raw	UclFCL	outcome	Triglycerides || id:ukb-d-30870_raw	Weighted median	181	0.0798809	0.0505888	0.114331	-0.0192732	0.179035	1.08316	0.980911	1.19606
ukb-d-30870_raw	UclFCL	outcome	Triglycerides || id:ukb-d-30870_raw	Inverse variance weighted	181	0.0631327	0.0316996	0.0464158	0.00100147	0.125264	1.06517	1.001	1.13345
ukb-d-30870_raw	UclFCL	outcome	Triglycerides || id:ukb-d-30870_raw	Simple mode	181	0.107012	0.115541	0.355591	-0.119448	0.333472	1.11295	0.88741	1.39581
ukb-d-30870_raw	UclFCL	outcome	Triglycerides || id:ukb-d-30870_raw	Weighted mode	181	0.0374287	0.0392178	0.341171	-0.0394382	0.114296	1.03814	0.961329	1.12108
ukb-a-437	UclFCL	outcome	Vascular/heart problems diagnosed by doctor: High blood pressure || id:ukb-a-437	MR Egger	146	1.13363	0.410328	0.00648009	0.329391	1.93788	3.10693	1.39012	6.944
ukb-a-437	UclFCL	outcome	Vascular/heart problems diagnosed by doctor: High blood pressure || id:ukb-a-437	Weighted median	146	0.648698	0.185491	0.000470184	0.285135	1.01226	1.91305	1.32994	2.75181
ukb-a-437	UclFCL	outcome	Vascular/heart problems diagnosed by doctor: High blood pressure || id:ukb-a-437	Inverse variance weighted	146	0.67798	0.136721	7.09077e-07	0.410007	0.945953	1.96989	1.50683	2.57527
ukb-a-437	UclFCL	outcome	Vascular/heart problems diagnosed by doctor: High blood pressure || id:ukb-a-437	Simple mode	146	0.208551	0.528406	0.693659	-0.827125	1.24423	1.23189	0.437305	3.47025
ukb-a-437	UclFCL	outcome	Vascular/heart problems diagnosed by doctor: High blood pressure || id:ukb-a-437	Weighted mode	146	0.465792	0.390692	0.235121	-0.299965	1.23155	1.59328	0.740844	3.42653
