# Supplementary material for: The causal effect of triglyceride and high blood pressure on IgA nephropathy: a Mendelian randomization study
Source: Front Med (Lausanne). 2024 Feb 8;11:1338462. doi: 10.3389/fmed.2024.1338462 (PMC10881685; doi:10.3389/fmed.2024.1338462)
Supplement: Supplementary file 2 [file Table_2.XLSX]

## Sheet: MR_heterogeneity
id.exposure	id.outcome	outcome	exposure	method	Q	Q_df	Q_pval
ukb-d-30870_raw	UclFCL	outcome	Triglycerides || id:ukb-d-30870_raw	MR Egger	227.811	179	0.00795018
ukb-d-30870_raw	UclFCL	outcome	Triglycerides || id:ukb-d-30870_raw	Inverse variance weighted	231.488	180	0.00577843
ukb-a-437	UclFCL	outcome	Vascular/heart problems diagnosed by doctor: High blood pressure || id:ukb-a-437	MR Egger	184.773	144	0.0123632
ukb-a-437	UclFCL	outcome	Vascular/heart problems diagnosed by doctor: High blood pressure || id:ukb-a-437	Inverse variance weighted	186.553	145	0.0113677
