# Supplementary material for: The causal effect of triglyceride and high blood pressure on IgA nephropathy: a Mendelian randomization study
Source: Front Med (Lausanne). 2024 Feb 8;11:1338462. doi: 10.3389/fmed.2024.1338462 (PMC10881685; doi:10.3389/fmed.2024.1338462)
Supplement: Supplementary file 3 [file Table_3.XLSX]

## Sheet: Horizontal_pleiotropy
id.exposure	id.outcome	outcome	exposure	egger_intercept	se	pval
ukb-d-30870_raw	UclFCL	outcome	Triglycerides || id:ukb-d-30870_raw	0.00293575	0.00172719	0.0909205
ukb-a-437	UclFCL	outcome	Vascular/heart problems diagnosed by doctor: High blood pressure || id:ukb-a-437	-0.00456113	0.00387335	0.240911
