# Supplementary material for: The causal effect of triglyceride and high blood pressure on IgA nephropathy: a Mendelian randomization study
Source: Front Med (Lausanne). 2024 Feb 8;11:1338462. doi: 10.3389/fmed.2024.1338462 (PMC10881685; doi:10.3389/fmed.2024.1338462)
Supplement: Supplementary file 4 [file Data_Sheet_1.CSV]

result.id.exposure	result.exposure	result.id.outcome	result.outcome	result.nsnp	result.b	result.se	result.pval	result.or	result.lci95	result.upci95	result.or_lci95	result.or_upci95
ukb-a-437	Vascular/heart problems diagnosed by doctor: High blood pressure || id:ukb-a-437	UclFCL	outcome	91	0.548825942358722	0.157975115745572	0.000512514431503695	1.73121927301795	0.2391947154974	0.858457169220043	1.2702258451629	2.35951754775108
ukb-d-30870_raw	Triglycerides || id:ukb-d-30870_raw	UclFCL	outcome	150	0.0318187419798985	0.0328243920571898	0.332364245706324	1.03233037018677	-0.0325170664521934	0.0961545504119904	0.968005929263418	1.10092919990777
