# Supplementary material for: The causal effect of triglyceride and high blood pressure on IgA nephropathy: a Mendelian randomization study
Source: Front Med (Lausanne). 2024 Feb 8;11:1338462. doi: 10.3389/fmed.2024.1338462 (PMC10881685; doi:10.3389/fmed.2024.1338462)
Supplement: Supplementary file 5 [file Data_Sheet_2.CSV]

exposure	outcome	id.exposure	id.outcome	samplesize	SNP	b	se	p
Vascular/heart problems diagnosed by doctor: High blood pressure || id:ukb-a-437	outcome	ukb-a-437	UclFCL	NA	rs1003330	0.578761210768453	1.82364381506286	0.750966457052579
Vascular/heart problems diagnosed by doctor: High blood pressure || id:ukb-a-437	outcome	ukb-a-437	UclFCL	NA	rs10488611	-0.419503810892476	1.78588765208511	0.814286870490497
Vascular/heart problems diagnosed by doctor: High blood pressure || id:ukb-a-437	outcome	ukb-a-437	UclFCL	NA	rs10493818	1.16664034612227	1.70727855530089	0.494396235653322
Vascular/heart problems diagnosed by doctor: High blood pressure || id:ukb-a-437	outcome	ukb-a-437	UclFCL	NA	rs10500326	3.0014511363755	1.78782089427584	0.0931847673961534
Vascular/heart problems diagnosed by doctor: High blood pressure || id:ukb-a-437	outcome	ukb-a-437	UclFCL	NA	rs1073913	1.1621671026811	1.44060297103177	0.419826269144746
Vascular/heart problems diagnosed by doctor: High blood pressure || id:ukb-a-437	outcome	ukb-a-437	UclFCL	NA	rs10853521	-2.9975398071905	1.71287988982315	0.0801183137276342
Vascular/heart problems diagnosed by doctor: High blood pressure || id:ukb-a-437	outcome	ukb-a-437	UclFCL	NA	rs11153070	0.777717288655327	1.925776143337	0.686325854518709
Vascular/heart problems diagnosed by doctor: High blood pressure || id:ukb-a-437	outcome	ukb-a-437	UclFCL	NA	rs11191580	2.01850497676302	1.30538046401441	0.122033026045177
Vascular/heart problems diagnosed by doctor: High blood pressure || id:ukb-a-437	outcome	ukb-a-437	UclFCL	NA	rs113734386	-2.4141292885614	1.9366092095053	0.212553247537617
Vascular/heart problems diagnosed by doctor: High blood pressure || id:ukb-a-437	outcome	ukb-a-437	UclFCL	NA	rs1149643	-0.733571662615721	1.95619110030859	0.707660466654553
Vascular/heart problems diagnosed by doctor: High blood pressure || id:ukb-a-437	outcome	ukb-a-437	UclFCL	NA	rs11556924	-3.06341783366785	1.51264200085674	0.042845796652901
Vascular/heart problems diagnosed by doctor: High blood pressure || id:ukb-a-437	outcome	ukb-a-437	UclFCL	NA	rs11608149	-0.726162783541951	1.6369432239166	0.657325281374496
Vascular/heart problems diagnosed by doctor: High blood pressure || id:ukb-a-437	outcome	ukb-a-437	UclFCL	NA	rs11631474	-0.556967665495347	1.97470354130168	0.777904188455671
Vascular/heart problems diagnosed by doctor: High blood pressure || id:ukb-a-437	outcome	ukb-a-437	UclFCL	NA	rs11724647	2.46544035731494	1.53450644646158	0.108127509537785
Vascular/heart problems diagnosed by doctor: High blood pressure || id:ukb-a-437	outcome	ukb-a-437	UclFCL	NA	rs117913411	0.188983576008755	1.42396927039155	0.894417949577848
Vascular/heart problems diagnosed by doctor: High blood pressure || id:ukb-a-437	outcome	ukb-a-437	UclFCL	NA	rs12258967	0.36449126132201	1.15725975469738	0.752791546390208
Vascular/heart problems diagnosed by doctor: High blood pressure || id:ukb-a-437	outcome	ukb-a-437	UclFCL	NA	rs12461874	0.450636723181813	1.72302276510693	0.793677293317389
Vascular/heart problems diagnosed by doctor: High blood pressure || id:ukb-a-437	outcome	ukb-a-437	UclFCL	NA	rs12647238	1.87571071851444	1.7145168286421	0.273947481159298
Vascular/heart problems diagnosed by doctor: High blood pressure || id:ukb-a-437	outcome	ukb-a-437	UclFCL	NA	rs12705982	4.23819645922413	1.9145520684526	0.0268511291883261
Vascular/heart problems diagnosed by doctor: High blood pressure || id:ukb-a-437	outcome	ukb-a-437	UclFCL	NA	rs1274637	4.48211933959601	1.93572249113658	0.0205868861033513
Vascular/heart problems diagnosed by doctor: High blood pressure || id:ukb-a-437	outcome	ukb-a-437	UclFCL	NA	rs1275988	2.73898993215962	0.895582539125762	0.00222571848362566
Vascular/heart problems diagnosed by doctor: High blood pressure || id:ukb-a-437	outcome	ukb-a-437	UclFCL	NA	rs12798980	-0.0348162139108183	1.25338370078946	0.97783938988704
Vascular/heart problems diagnosed by doctor: High blood pressure || id:ukb-a-437	outcome	ukb-a-437	UclFCL	NA	rs12905199	-2.223442935991	1.08992300783873	0.0413503257321401
Vascular/heart problems diagnosed by doctor: High blood pressure || id:ukb-a-437	outcome	ukb-a-437	UclFCL	NA	rs12906962	-0.900927955794468	1.87693324123848	0.631227393032445
Vascular/heart problems diagnosed by doctor: High blood pressure || id:ukb-a-437	outcome	ukb-a-437	UclFCL	NA	rs13083299	-1.27010410149543	1.86987548275716	0.496982459594656
Vascular/heart problems diagnosed by doctor: High blood pressure || id:ukb-a-437	outcome	ukb-a-437	UclFCL	NA	rs13125101	0.818846056941295	0.620191096381573	0.186730703853822
Vascular/heart problems diagnosed by doctor: High blood pressure || id:ukb-a-437	outcome	ukb-a-437	UclFCL	NA	rs13127398	1.39316239316239	1.93162393162393	0.470762518599808
Vascular/heart problems diagnosed by doctor: High blood pressure || id:ukb-a-437	outcome	ukb-a-437	UclFCL	NA	rs13131350	1.93733162704644	1.82970209221053	0.289680155734686
Vascular/heart problems diagnosed by doctor: High blood pressure || id:ukb-a-437	outcome	ukb-a-437	UclFCL	NA	rs13179413	-0.315992849533233	1.97119348994541	0.872640549799184
Vascular/heart problems diagnosed by doctor: High blood pressure || id:ukb-a-437	outcome	ukb-a-437	UclFCL	NA	rs13420463	0.651836941685364	1.7990699590516	0.717113780535016
Vascular/heart problems diagnosed by doctor: High blood pressure || id:ukb-a-437	outcome	ukb-a-437	UclFCL	NA	rs1400004	-1.31027432503811	1.93811410578554	0.499004876422943
Vascular/heart problems diagnosed by doctor: High blood pressure || id:ukb-a-437	outcome	ukb-a-437	UclFCL	NA	rs1436138	3.42757836429999	1.39854368041672	0.0142531338527631
Vascular/heart problems diagnosed by doctor: High blood pressure || id:ukb-a-437	outcome	ukb-a-437	UclFCL	NA	rs164749	2.20302685643438	1.49857059420245	0.141538607050938
Vascular/heart problems diagnosed by doctor: High blood pressure || id:ukb-a-437	outcome	ukb-a-437	UclFCL	NA	rs1650581	0.941800568924425	1.27815791496886	0.461218374590665
Vascular/heart problems diagnosed by doctor: High blood pressure || id:ukb-a-437	outcome	ukb-a-437	UclFCL	NA	rs167479	0.949875785474207	0.847581470115446	0.262419987102973
Vascular/heart problems diagnosed by doctor: High blood pressure || id:ukb-a-437	outcome	ukb-a-437	UclFCL	NA	rs16885627	2.57028061787654	1.87646253697735	0.170765610879363
Vascular/heart problems diagnosed by doctor: High blood pressure || id:ukb-a-437	outcome	ukb-a-437	UclFCL	NA	rs1689040	-1.28572927964175	1.04082846447189	0.216721062179052
Vascular/heart problems diagnosed by doctor: High blood pressure || id:ukb-a-437	outcome	ukb-a-437	UclFCL	NA	rs17370171	-0.0600632345733588	1.89799821251814	0.974754702269728
Vascular/heart problems diagnosed by doctor: High blood pressure || id:ukb-a-437	outcome	ukb-a-437	UclFCL	NA	rs17637472	2.24135910554981	1.36529488662933	0.100659103293221
Vascular/heart problems diagnosed by doctor: High blood pressure || id:ukb-a-437	outcome	ukb-a-437	UclFCL	NA	rs17677603	1.5804228258211	1.50516459602009	0.293718112751792
Vascular/heart problems diagnosed by doctor: High blood pressure || id:ukb-a-437	outcome	ukb-a-437	UclFCL	NA	rs17777569	-3.38562239024941	1.97494639431215	0.0864762654936656
Vascular/heart problems diagnosed by doctor: High blood pressure || id:ukb-a-437	outcome	ukb-a-437	UclFCL	NA	rs188315257	-0.314431645627866	1.56448916361182	0.840713906030954
Vascular/heart problems diagnosed by doctor: High blood pressure || id:ukb-a-437	outcome	ukb-a-437	UclFCL	NA	rs1887320	0.99514976555706	1.04894164477636	0.342764082783861
Vascular/heart problems diagnosed by doctor: High blood pressure || id:ukb-a-437	outcome	ukb-a-437	UclFCL	NA	rs1909580	-1.29536475312507	1.95965437011228	0.508601444069052
Vascular/heart problems diagnosed by doctor: High blood pressure || id:ukb-a-437	outcome	ukb-a-437	UclFCL	NA	rs1973407	3.63142776314931	1.78171174896089	0.0415331406477343
Vascular/heart problems diagnosed by doctor: High blood pressure || id:ukb-a-437	outcome	ukb-a-437	UclFCL	NA	rs198851	0.719344842850819	1.12743470562196	0.523449718802776
Vascular/heart problems diagnosed by doctor: High blood pressure || id:ukb-a-437	outcome	ukb-a-437	UclFCL	NA	rs2014590	-0.091276806042003	1.51258707155319	0.951880999724362
Vascular/heart problems diagnosed by doctor: High blood pressure || id:ukb-a-437	outcome	ukb-a-437	UclFCL	NA	rs2105092	1.87152014223553	1.931891759727	0.332669938984237
Vascular/heart problems diagnosed by doctor: High blood pressure || id:ukb-a-437	outcome	ukb-a-437	UclFCL	NA	rs2291433	-0.802059689282076	1.87681967292006	0.669124108509295
Vascular/heart problems diagnosed by doctor: High blood pressure || id:ukb-a-437	outcome	ukb-a-437	UclFCL	NA	rs2298359	1.14794185572612	1.58945795408233	0.47015786285767
Vascular/heart problems diagnosed by doctor: High blood pressure || id:ukb-a-437	outcome	ukb-a-437	UclFCL	NA	rs231708	0.58828424746966	1.79354953496848	0.742911662623474
Vascular/heart problems diagnosed by doctor: High blood pressure || id:ukb-a-437	outcome	ukb-a-437	UclFCL	NA	rs2341599	2.13828782542068	1.8264541842135	0.241706636032056
Vascular/heart problems diagnosed by doctor: High blood pressure || id:ukb-a-437	outcome	ukb-a-437	UclFCL	NA	rs2365367	2.58428399989017	1.88975767491969	0.171461944428266
Vascular/heart problems diagnosed by doctor: High blood pressure || id:ukb-a-437	outcome	ukb-a-437	UclFCL	NA	rs2443708	4.26462953348661	1.65552388722306	0.00999506463147005
Vascular/heart problems diagnosed by doctor: High blood pressure || id:ukb-a-437	outcome	ukb-a-437	UclFCL	NA	rs2478543	2.81222110944992	1.70741995930888	0.0995459556044278
Vascular/heart problems diagnosed by doctor: High blood pressure || id:ukb-a-437	outcome	ukb-a-437	UclFCL	NA	rs2627323	4.57628621196112	1.40163739999856	0.00109480592966805
Vascular/heart problems diagnosed by doctor: High blood pressure || id:ukb-a-437	outcome	ukb-a-437	UclFCL	NA	rs2643826	2.26763540050976	1.06125336743857	0.0326181569777255
Vascular/heart problems diagnosed by doctor: High blood pressure || id:ukb-a-437	outcome	ukb-a-437	UclFCL	NA	rs2673802	-0.53528488135891	1.82545869796756	0.769343998582568
Vascular/heart problems diagnosed by doctor: High blood pressure || id:ukb-a-437	outcome	ukb-a-437	UclFCL	NA	rs268263	1.48784034347857	1.70038896397551	0.381573905705021
Vascular/heart problems diagnosed by doctor: High blood pressure || id:ukb-a-437	outcome	ukb-a-437	UclFCL	NA	rs27687	-1.62973755653587	1.82474888808718	0.37178768164866
Vascular/heart problems diagnosed by doctor: High blood pressure || id:ukb-a-437	outcome	ukb-a-437	UclFCL	NA	rs2823139	-4.37020184968399	1.9405589440835	0.0243202169965101
Vascular/heart problems diagnosed by doctor: High blood pressure || id:ukb-a-437	outcome	ukb-a-437	UclFCL	NA	rs2838351	2.81100523663072	1.768212971429	0.111892613850622
Vascular/heart problems diagnosed by doctor: High blood pressure || id:ukb-a-437	outcome	ukb-a-437	UclFCL	NA	rs28663144	0.605246150531898	1.63621628830234	0.711452563402138
Vascular/heart problems diagnosed by doctor: High blood pressure || id:ukb-a-437	outcome	ukb-a-437	UclFCL	NA	rs2928142	1.48363468518096	1.62100826714216	0.360058177326395
Vascular/heart problems diagnosed by doctor: High blood pressure || id:ukb-a-437	outcome	ukb-a-437	UclFCL	NA	rs2977324	3.16281133455649	1.90368265160509	0.0966296610689677
Vascular/heart problems diagnosed by doctor: High blood pressure || id:ukb-a-437	outcome	ukb-a-437	UclFCL	NA	rs34293975	0.121402556595015	1.72820109976434	0.943996322807215
Vascular/heart problems diagnosed by doctor: High blood pressure || id:ukb-a-437	outcome	ukb-a-437	UclFCL	NA	rs34344953	-0.0629010927492338	1.90275805566432	0.973628454202174
Vascular/heart problems diagnosed by doctor: High blood pressure || id:ukb-a-437	outcome	ukb-a-437	UclFCL	NA	rs34712971	-2.66216028519839	1.98054436676595	0.178897996918906
Vascular/heart problems diagnosed by doctor: High blood pressure || id:ukb-a-437	outcome	ukb-a-437	UclFCL	NA	rs35301188	-0.0973937434259223	1.5096030231018	0.948559264755632
Vascular/heart problems diagnosed by doctor: High blood pressure || id:ukb-a-437	outcome	ukb-a-437	UclFCL	NA	rs35429	0.198023366757277	1.08012745503969	0.854536481393919
Vascular/heart problems diagnosed by doctor: High blood pressure || id:ukb-a-437	outcome	ukb-a-437	UclFCL	NA	rs35432681	0.0141542015331831	1.69850418398197	0.993351038948966
Vascular/heart problems diagnosed by doctor: High blood pressure || id:ukb-a-437	outcome	ukb-a-437	UclFCL	NA	rs35479618	2.80654313779717	1.52960015296002	0.066532152486915
Vascular/heart problems diagnosed by doctor: High blood pressure || id:ukb-a-437	outcome	ukb-a-437	UclFCL	NA	rs35783704	1.63220130015692	1.35900022416499	0.229739204453625
Vascular/heart problems diagnosed by doctor: High blood pressure || id:ukb-a-437	outcome	ukb-a-437	UclFCL	NA	rs35942721	0.543366952421954	1.81122317473985	0.764177155622095
Vascular/heart problems diagnosed by doctor: High blood pressure || id:ukb-a-437	outcome	ukb-a-437	UclFCL	NA	rs360153	-0.304263955066299	1.79515733489116	0.865410037659992
Vascular/heart problems diagnosed by doctor: High blood pressure || id:ukb-a-437	outcome	ukb-a-437	UclFCL	NA	rs36071027	-0.408579677989689	1.49812548596219	0.785062868547559
Vascular/heart problems diagnosed by doctor: High blood pressure || id:ukb-a-437	outcome	ukb-a-437	UclFCL	NA	rs3735533	0.0170961602024185	1.2594171349115	0.989169320494192
Vascular/heart problems diagnosed by doctor: High blood pressure || id:ukb-a-437	outcome	ukb-a-437	UclFCL	NA	rs3764769	0.232684592361087	1.62879214652761	0.886403006367064
Vascular/heart problems diagnosed by doctor: High blood pressure || id:ukb-a-437	outcome	ukb-a-437	UclFCL	NA	rs3790607	2.3072187575279	1.14557961510666	0.0440075710951599
Vascular/heart problems diagnosed by doctor: High blood pressure || id:ukb-a-437	outcome	ukb-a-437	UclFCL	NA	rs3802228	1.10419545558617	1.8998657103468	0.561107971573883
Vascular/heart problems diagnosed by doctor: High blood pressure || id:ukb-a-437	outcome	ukb-a-437	UclFCL	NA	rs3803266	1.39620717286259	1.67544860743511	0.404656761927286
Vascular/heart problems diagnosed by doctor: High blood pressure || id:ukb-a-437	outcome	ukb-a-437	UclFCL	NA	rs3809060	3.59025239027384	1.78767753872556	0.0446078819986241
Vascular/heart problems diagnosed by doctor: High blood pressure || id:ukb-a-437	outcome	ukb-a-437	UclFCL	NA	rs3821843	2.11619833434029	1.34378594230608	0.115301889205944
Vascular/heart problems diagnosed by doctor: High blood pressure || id:ukb-a-437	outcome	ukb-a-437	UclFCL	NA	rs3918226	0.645045969239856	0.843222742921981	0.4442852652582
Vascular/heart problems diagnosed by doctor: High blood pressure || id:ukb-a-437	outcome	ukb-a-437	UclFCL	NA	rs4235408	1.50258444524582	1.71723936599523	0.381573905705021
Vascular/heart problems diagnosed by doctor: High blood pressure || id:ukb-a-437	outcome	ukb-a-437	UclFCL	NA	rs4459609	0.0112065410338706	1.34478492406448	0.993351038948966
Vascular/heart problems diagnosed by doctor: High blood pressure || id:ukb-a-437	outcome	ukb-a-437	UclFCL	NA	rs448385	2.13952368853884	1.73836299693781	0.218409186619242
Vascular/heart problems diagnosed by doctor: High blood pressure || id:ukb-a-437	outcome	ukb-a-437	UclFCL	NA	rs4873492	2.38510379313748	1.82113836421827	0.190304985591817
Vascular/heart problems diagnosed by doctor: High blood pressure || id:ukb-a-437	outcome	ukb-a-437	UclFCL	NA	rs4980379	-0.0447924318707111	1.08397685127121	0.967038944221939
Vascular/heart problems diagnosed by doctor: High blood pressure || id:ukb-a-437	outcome	ukb-a-437	UclFCL	NA	rs4981000	-1.98357870429903	1.60054281657232	0.215228407057848
Vascular/heart problems diagnosed by doctor: High blood pressure || id:ukb-a-437	outcome	ukb-a-437	UclFCL	NA	rs532436	3.79217430917004	1.81733593091216	0.0369182764086232
Vascular/heart problems diagnosed by doctor: High blood pressure || id:ukb-a-437	outcome	ukb-a-437	UclFCL	NA	rs55872725	0.748276413307076	1.34916504823548	0.579153341366051
Vascular/heart problems diagnosed by doctor: High blood pressure || id:ukb-a-437	outcome	ukb-a-437	UclFCL	NA	rs55960823	2.69372572718883	1.92074356199551	0.160784186877192
Vascular/heart problems diagnosed by doctor: High blood pressure || id:ukb-a-437	outcome	ukb-a-437	UclFCL	NA	rs57139556	1.64178793311929	1.17270566651378	0.161513318467542
Vascular/heart problems diagnosed by doctor: High blood pressure || id:ukb-a-437	outcome	ukb-a-437	UclFCL	NA	rs57748895	0.74676604936333	1.53889639144499	0.627491378883601
Vascular/heart problems diagnosed by doctor: High blood pressure || id:ukb-a-437	outcome	ukb-a-437	UclFCL	NA	rs58880983	0.244632981724387	1.88061604700623	0.896502104198208
Vascular/heart problems diagnosed by doctor: High blood pressure || id:ukb-a-437	outcome	ukb-a-437	UclFCL	NA	rs6031435	-0.286404774503974	1.595683743665	0.857555183155439
Vascular/heart problems diagnosed by doctor: High blood pressure || id:ukb-a-437	outcome	ukb-a-437	UclFCL	NA	rs604723	-0.176935745103644	0.891483946483742	0.84267478646311
Vascular/heart problems diagnosed by doctor: High blood pressure || id:ukb-a-437	outcome	ukb-a-437	UclFCL	NA	rs6108168	-1.55594046325926	1.3015099472546	0.231896140080648
Vascular/heart problems diagnosed by doctor: High blood pressure || id:ukb-a-437	outcome	ukb-a-437	UclFCL	NA	rs61862567	-2.04085631065425	1.91024150677238	0.285350907714481
Vascular/heart problems diagnosed by doctor: High blood pressure || id:ukb-a-437	outcome	ukb-a-437	UclFCL	NA	rs61927854	2.3481010472728	1.46509666184878	0.109002316610377
Vascular/heart problems diagnosed by doctor: High blood pressure || id:ukb-a-437	outcome	ukb-a-437	UclFCL	NA	rs6271	-0.0414524954402255	1.53374233128834	0.978438177451517
Vascular/heart problems diagnosed by doctor: High blood pressure || id:ukb-a-437	outcome	ukb-a-437	UclFCL	NA	rs642803	0.187655737507154	1.56826580630979	0.904753977585438
Vascular/heart problems diagnosed by doctor: High blood pressure || id:ukb-a-437	outcome	ukb-a-437	UclFCL	NA	rs6441207	2.46730421380313	1.9065532561206	0.195624786869267
Vascular/heart problems diagnosed by doctor: High blood pressure || id:ukb-a-437	outcome	ukb-a-437	UclFCL	NA	rs682709	2.09244543500147	1.49460388214391	0.161513318467542
Vascular/heart problems diagnosed by doctor: High blood pressure || id:ukb-a-437	outcome	ukb-a-437	UclFCL	NA	rs6944634	2.2202281284402	1.64204371999223	0.176339272832917
Vascular/heart problems diagnosed by doctor: High blood pressure || id:ukb-a-437	outcome	ukb-a-437	UclFCL	NA	rs6961048	0.387322757738035	1.62507157050958	0.811615872585683
Vascular/heart problems diagnosed by doctor: High blood pressure || id:ukb-a-437	outcome	ukb-a-437	UclFCL	NA	rs6985793	-1.24773458189974	1.96518196649209	0.525480178215686
Vascular/heart problems diagnosed by doctor: High blood pressure || id:ukb-a-437	outcome	ukb-a-437	UclFCL	NA	rs710623	1.95226634277922	1.90755795324993	0.306101036528544
Vascular/heart problems diagnosed by doctor: High blood pressure || id:ukb-a-437	outcome	ukb-a-437	UclFCL	NA	rs7117386	1.17549776250081	1.3619560282768	0.388085105894148
Vascular/heart problems diagnosed by doctor: High blood pressure || id:ukb-a-437	outcome	ukb-a-437	UclFCL	NA	rs7118770	1.89896873746145	1.77645462536716	0.285085207677632
Vascular/heart problems diagnosed by doctor: High blood pressure || id:ukb-a-437	outcome	ukb-a-437	UclFCL	NA	rs7258382	-1.40596304074657	1.37960123373257	0.308151563565379
Vascular/heart problems diagnosed by doctor: High blood pressure || id:ukb-a-437	outcome	ukb-a-437	UclFCL	NA	rs72677850	-0.778819532109189	1.86146426630493	0.675661408562771
Vascular/heart problems diagnosed by doctor: High blood pressure || id:ukb-a-437	outcome	ukb-a-437	UclFCL	NA	rs72831343	2.72769326477766	0.877328243057143	0.00187663966378494
Vascular/heart problems diagnosed by doctor: High blood pressure || id:ukb-a-437	outcome	ukb-a-437	UclFCL	NA	rs72873624	2.76593383949658	1.5692117484823	0.0779635446373347
Vascular/heart problems diagnosed by doctor: High blood pressure || id:ukb-a-437	outcome	ukb-a-437	UclFCL	NA	rs73046792	3.49261749477308	1.88433315010094	0.0638102701014997
Vascular/heart problems diagnosed by doctor: High blood pressure || id:ukb-a-437	outcome	ukb-a-437	UclFCL	NA	rs73306876	1.62696735251615	0.889670969200672	0.0674401735952249
Vascular/heart problems diagnosed by doctor: High blood pressure || id:ukb-a-437	outcome	ukb-a-437	UclFCL	NA	rs7340705	-1.63996102680854	1.73642932250316	0.344942578828616
Vascular/heart problems diagnosed by doctor: High blood pressure || id:ukb-a-437	outcome	ukb-a-437	UclFCL	NA	rs73728279	-2.90632684998882	1.70960402940519	0.089130925517086
Vascular/heart problems diagnosed by doctor: High blood pressure || id:ukb-a-437	outcome	ukb-a-437	UclFCL	NA	rs740746	1.83933612798357	1.12926683206433	0.103357931568406
Vascular/heart problems diagnosed by doctor: High blood pressure || id:ukb-a-437	outcome	ukb-a-437	UclFCL	NA	rs74439044	-0.784399855670427	1.52957971855733	0.608076879465923
Vascular/heart problems diagnosed by doctor: High blood pressure || id:ukb-a-437	outcome	ukb-a-437	UclFCL	NA	rs7449190	-3.2715795956071	1.79616134660782	0.0685417353279967
Vascular/heart problems diagnosed by doctor: High blood pressure || id:ukb-a-437	outcome	ukb-a-437	UclFCL	NA	rs74661587	-0.263188942434225	1.55190721228457	0.865332081539167
Vascular/heart problems diagnosed by doctor: High blood pressure || id:ukb-a-437	outcome	ukb-a-437	UclFCL	NA	rs7515635	-0.891854086412838	1.83064786158425	0.626131140669092
Vascular/heart problems diagnosed by doctor: High blood pressure || id:ukb-a-437	outcome	ukb-a-437	UclFCL	NA	rs75523587	-0.225856561007621	1.88213800839685	0.904483147958832
Vascular/heart problems diagnosed by doctor: High blood pressure || id:ukb-a-437	outcome	ukb-a-437	UclFCL	NA	rs76400970	-1.89724811289613	1.97401537757979	0.336496303540893
Vascular/heart problems diagnosed by doctor: High blood pressure || id:ukb-a-437	outcome	ukb-a-437	UclFCL	NA	rs76450081	1.17421509058536	1.70794922266961	0.491767700760523
Vascular/heart problems diagnosed by doctor: High blood pressure || id:ukb-a-437	outcome	ukb-a-437	UclFCL	NA	rs76452347	1.11976041199039	1.52694601635054	0.463355149269597
Vascular/heart problems diagnosed by doctor: High blood pressure || id:ukb-a-437	outcome	ukb-a-437	UclFCL	NA	rs7670649	-0.0416982878683001	1.46777973296416	0.977335873631952
Vascular/heart problems diagnosed by doctor: High blood pressure || id:ukb-a-437	outcome	ukb-a-437	UclFCL	NA	rs7701003	0.126888600871906	1.0966800503929	0.907888341223762
Vascular/heart problems diagnosed by doctor: High blood pressure || id:ukb-a-437	outcome	ukb-a-437	UclFCL	NA	rs7733331	0.180413381966506	0.933443150174531	0.846741794556795
Vascular/heart problems diagnosed by doctor: High blood pressure || id:ukb-a-437	outcome	ukb-a-437	UclFCL	NA	rs7763350	0.980467434896372	1.46479472201386	0.503269152790147
Vascular/heart problems diagnosed by doctor: High blood pressure || id:ukb-a-437	outcome	ukb-a-437	UclFCL	NA	rs7911644	-4.0130695143332	1.76461212686992	0.0229543519853089
Vascular/heart problems diagnosed by doctor: High blood pressure || id:ukb-a-437	outcome	ukb-a-437	UclFCL	NA	rs7972957	0.0721724633183455	1.57576544911721	0.963468441944909
Vascular/heart problems diagnosed by doctor: High blood pressure || id:ukb-a-437	outcome	ukb-a-437	UclFCL	NA	rs8027450	0.534216571398045	0.953958163210794	0.575479437698054
Vascular/heart problems diagnosed by doctor: High blood pressure || id:ukb-a-437	outcome	ukb-a-437	UclFCL	NA	rs8065350	5.12171727854559	1.83583632321894	0.00527316399786729
Vascular/heart problems diagnosed by doctor: High blood pressure || id:ukb-a-437	outcome	ukb-a-437	UclFCL	NA	rs8070737	1.56939529704543	1.86832773457789	0.400908386520899
Vascular/heart problems diagnosed by doctor: High blood pressure || id:ukb-a-437	outcome	ukb-a-437	UclFCL	NA	rs8118848	0.454142667257421	1.51750110766504	0.764733987070892
Vascular/heart problems diagnosed by doctor: High blood pressure || id:ukb-a-437	outcome	ukb-a-437	UclFCL	NA	rs880315	-1.34772930326938	0.931296091585021	0.147853664699608
Vascular/heart problems diagnosed by doctor: High blood pressure || id:ukb-a-437	outcome	ukb-a-437	UclFCL	NA	rs9286351	-1.85509729457437	1.77968683544533	0.297238834395275
Vascular/heart problems diagnosed by doctor: High blood pressure || id:ukb-a-437	outcome	ukb-a-437	UclFCL	NA	rs9368222	-0.321609685714244	1.92965811428546	0.867632334778193
Vascular/heart problems diagnosed by doctor: High blood pressure || id:ukb-a-437	outcome	ukb-a-437	UclFCL	NA	rs951914	-0.329282800815772	1.37024133242692	0.810089883155523
Vascular/heart problems diagnosed by doctor: High blood pressure || id:ukb-a-437	outcome	ukb-a-437	UclFCL	NA	rs9811922	1.01722123767215	1.78808420684558	0.569431546215833
Vascular/heart problems diagnosed by doctor: High blood pressure || id:ukb-a-437	outcome	ukb-a-437	UclFCL	NA	rs9844972	-0.510596788574825	1.75279494585388	0.770818562490409
Vascular/heart problems diagnosed by doctor: High blood pressure || id:ukb-a-437	outcome	ukb-a-437	UclFCL	NA	rs9927137	-2.17634284239702	1.81880080400323	0.231469833101127
Vascular/heart problems diagnosed by doctor: High blood pressure || id:ukb-a-437	outcome	ukb-a-437	UclFCL	NA	rs9932220	1.83753340969836	1.68241695303551	0.274745825825025
Vascular/heart problems diagnosed by doctor: High blood pressure || id:ukb-a-437	outcome	ukb-a-437	UclFCL	NA	All - Inverse variance weighted	0.67798005587929	0.136720923142208	7.09076707665119e-07
