# Supplementary material for: The causal effect of triglyceride and high blood pressure on IgA nephropathy: a Mendelian randomization study
Source: Front Med (Lausanne). 2024 Feb 8;11:1338462. doi: 10.3389/fmed.2024.1338462 (PMC10881685; doi:10.3389/fmed.2024.1338462)
Supplement: Supplementary file 6 [file Data_Sheet_3.CSV]

exposure	outcome	id.exposure	id.outcome	samplesize	SNP	b	se	p
Triglycerides || id:ukb-d-30870_raw	outcome	ukb-d-30870_raw	UclFCL	NA	rs1009360	-0.730167703033729	0.555869606180516	0.188994545355374
Triglycerides || id:ukb-d-30870_raw	outcome	ukb-d-30870_raw	UclFCL	NA	rs10096191	0.463004993191103	0.650627931608413	0.476695221195263
Triglycerides || id:ukb-d-30870_raw	outcome	ukb-d-30870_raw	UclFCL	NA	rs10210970	0.133429498737829	0.623873061666066	0.830646226668409
Triglycerides || id:ukb-d-30870_raw	outcome	ukb-d-30870_raw	UclFCL	NA	rs102275	-0.292169494601216	0.221395517648126	0.186944508588939
Triglycerides || id:ukb-d-30870_raw	outcome	ukb-d-30870_raw	UclFCL	NA	rs1044808	2.00321633337995	0.741155083205146	0.00687518606058833
Triglycerides || id:ukb-d-30870_raw	outcome	ukb-d-30870_raw	UclFCL	NA	rs1045241	0.54272423080062	0.53864359748633	0.313658171840213
Triglycerides || id:ukb-d-30870_raw	outcome	ukb-d-30870_raw	UclFCL	NA	rs10498238	0.292558054488938	0.804534649844578	0.716129568855565
Triglycerides || id:ukb-d-30870_raw	outcome	ukb-d-30870_raw	UclFCL	NA	rs10750766	0.206611570247934	0.615029790505478	0.736917997790598
Triglycerides || id:ukb-d-30870_raw	outcome	ukb-d-30870_raw	UclFCL	NA	rs10775406	0.582804683067719	0.701428645108051	0.406040093736271
Triglycerides || id:ukb-d-30870_raw	outcome	ukb-d-30870_raw	UclFCL	NA	rs10838681	0.284440344403444	0.518911439114391	0.583590182337802
Triglycerides || id:ukb-d-30870_raw	outcome	ukb-d-30870_raw	UclFCL	NA	rs10883026	0.687155478365929	0.883485615041909	0.436700030722758
Triglycerides || id:ukb-d-30870_raw	outcome	ukb-d-30870_raw	UclFCL	NA	rs11000468	0.333427521898842	0.762927380615993	0.662084488138569
Triglycerides || id:ukb-d-30870_raw	outcome	ukb-d-30870_raw	UclFCL	NA	rs11030107	0.257146274369095	0.789379260853965	0.744607778945263
Triglycerides || id:ukb-d-30870_raw	outcome	ukb-d-30870_raw	UclFCL	NA	rs11078597	1.10708742886705	0.770822555613037	0.150933602377089
Triglycerides || id:ukb-d-30870_raw	outcome	ukb-d-30870_raw	UclFCL	NA	rs11078696	0.868314805597035	0.851722802942315	0.307974896877435
Triglycerides || id:ukb-d-30870_raw	outcome	ukb-d-30870_raw	UclFCL	NA	rs11079868	1.15087812666312	0.778339542309739	0.139238567378891
Triglycerides || id:ukb-d-30870_raw	outcome	ukb-d-30870_raw	UclFCL	NA	rs11122450	-0.531078339753379	0.271237435324687	0.0502319848393102
Triglycerides || id:ukb-d-30870_raw	outcome	ukb-d-30870_raw	UclFCL	NA	rs11187019	-1.2987012987013	0.808234318872617	0.108089996218436
Triglycerides || id:ukb-d-30870_raw	outcome	ukb-d-30870_raw	UclFCL	NA	rs11206374	0.500022322425108	0.625027903031385	0.423710797166793
Triglycerides || id:ukb-d-30870_raw	outcome	ukb-d-30870_raw	UclFCL	NA	rs112206063	-0.542614414908194	0.816662099205262	0.506415437838791
Triglycerides || id:ukb-d-30870_raw	outcome	ukb-d-30870_raw	UclFCL	NA	rs11237488	0.356798457087753	0.848601735776278	0.674153428427151
Triglycerides || id:ukb-d-30870_raw	outcome	ukb-d-30870_raw	UclFCL	NA	rs112424890	0.0789889415481833	0.851952155269691	0.926129795918526
Triglycerides || id:ukb-d-30870_raw	outcome	ukb-d-30870_raw	UclFCL	NA	rs1128249	0.326837314435824	0.363491966522084	0.368567621894205
Triglycerides || id:ukb-d-30870_raw	outcome	ukb-d-30870_raw	UclFCL	NA	rs1133400	-0.542965061378659	0.826251180358829	0.51108906411744
Triglycerides || id:ukb-d-30870_raw	outcome	ukb-d-30870_raw	UclFCL	NA	rs113344423	0.530766691215684	0.637427940168118	0.405031250461072
Triglycerides || id:ukb-d-30870_raw	outcome	ukb-d-30870_raw	UclFCL	NA	rs113366589	0.721618487178386	0.871955672007216	0.40790488230962
Triglycerides || id:ukb-d-30870_raw	outcome	ukb-d-30870_raw	UclFCL	NA	rs114052230	0.252365930599369	0.786216937636496	0.748219746702153
Triglycerides || id:ukb-d-30870_raw	outcome	ukb-d-30870_raw	UclFCL	NA	rs114165349	0.183247335680185	0.466557361238366	0.694493162412786
Triglycerides || id:ukb-d-30870_raw	outcome	ukb-d-30870_raw	UclFCL	NA	rs114445781	0.117742291559349	0.89042607991758	0.8948012616508
Triglycerides || id:ukb-d-30870_raw	outcome	ukb-d-30870_raw	UclFCL	NA	rs11600815	0.629046610819602	0.813157813986314	0.439176301110455
Triglycerides || id:ukb-d-30870_raw	outcome	ukb-d-30870_raw	UclFCL	NA	rs11635675	0.546909558853098	0.494631439256846	0.268860262176101
Triglycerides || id:ukb-d-30870_raw	outcome	ukb-d-30870_raw	UclFCL	NA	rs11664106	-0.30114566284779	0.805237315875614	0.708416413596382
Triglycerides || id:ukb-d-30870_raw	outcome	ukb-d-30870_raw	UclFCL	NA	rs116843064	-0.0915706781049689	0.200973540893537	0.648652116799926
Triglycerides || id:ukb-d-30870_raw	outcome	ukb-d-30870_raw	UclFCL	NA	rs11688682	-0.414457243859328	0.828914487718657	0.617075077451974
Triglycerides || id:ukb-d-30870_raw	outcome	ukb-d-30870_raw	UclFCL	NA	rs11691602	-0.897510133178923	0.839606253618992	0.285085207677632
Triglycerides || id:ukb-d-30870_raw	outcome	ukb-d-30870_raw	UclFCL	NA	rs11751347	-0.0871169416828943	0.494516757199959	0.86016368575631
Triglycerides || id:ukb-d-30870_raw	outcome	ukb-d-30870_raw	UclFCL	NA	rs11770163	2.1740674955595	0.880994671403197	0.0135968304185042
Triglycerides || id:ukb-d-30870_raw	outcome	ukb-d-30870_raw	UclFCL	NA	rs117733303	-0.120744539053802	0.668015242037917	0.856562889460072
Triglycerides || id:ukb-d-30870_raw	outcome	ukb-d-30870_raw	UclFCL	NA	rs11782802	0.301012253596164	0.586041555673948	0.607506250942182
Triglycerides || id:ukb-d-30870_raw	outcome	ukb-d-30870_raw	UclFCL	NA	rs12088739	-0.697291291521398	0.777747979004636	0.369958168208807
Triglycerides || id:ukb-d-30870_raw	outcome	ukb-d-30870_raw	UclFCL	NA	rs12151142	0.764594262752539	0.652974662350709	0.241622826662791
Triglycerides || id:ukb-d-30870_raw	outcome	ukb-d-30870_raw	UclFCL	NA	rs1260326	-0.188407190233586	0.114390079784678	0.0995459556044278
Triglycerides || id:ukb-d-30870_raw	outcome	ukb-d-30870_raw	UclFCL	NA	rs12749691	0.433883255133444	0.650824882700167	0.504985075093846
Triglycerides || id:ukb-d-30870_raw	outcome	ukb-d-30870_raw	UclFCL	NA	rs1279840	-0.279576221306651	0.496615656268393	0.573460104335261
Triglycerides || id:ukb-d-30870_raw	outcome	ukb-d-30870_raw	UclFCL	NA	rs1292065	-0.257781787716698	0.824901720693433	0.754660563059686
Triglycerides || id:ukb-d-30870_raw	outcome	ukb-d-30870_raw	UclFCL	NA	rs12928099	0.0582012393440378	0.438221096237461	0.89434166837038
Triglycerides || id:ukb-d-30870_raw	outcome	ukb-d-30870_raw	UclFCL	NA	rs12964689	0.749514822994044	0.776283209529546	0.334285804496348
Triglycerides || id:ukb-d-30870_raw	outcome	ukb-d-30870_raw	UclFCL	NA	rs13108218	-0.235072872590503	0.406340251192155	0.562918230326359
Triglycerides || id:ukb-d-30870_raw	outcome	ukb-d-30870_raw	UclFCL	NA	rs13234131	-0.0509198423127464	0.142082785808147	0.720057832181723
Triglycerides || id:ukb-d-30870_raw	outcome	ukb-d-30870_raw	UclFCL	NA	rs13280055	-0.057427758490172	0.456811715262732	0.899958093221934
Triglycerides || id:ukb-d-30870_raw	outcome	ukb-d-30870_raw	UclFCL	NA	rs138751626	-1.24612916464575	0.820803641383427	0.128968569722103
Triglycerides || id:ukb-d-30870_raw	outcome	ukb-d-30870_raw	UclFCL	NA	rs139974673	-0.197329812206573	0.277288732394366	0.476687599678011
Triglycerides || id:ukb-d-30870_raw	outcome	ukb-d-30870_raw	UclFCL	NA	rs141469619	0.22333165148578	0.163847359056749	0.17286769807066
Triglycerides || id:ukb-d-30870_raw	outcome	ukb-d-30870_raw	UclFCL	NA	rs141783576	-0.0492610837438424	0.467980295566503	0.916166996259808
Triglycerides || id:ukb-d-30870_raw	outcome	ukb-d-30870_raw	UclFCL	NA	rs1471251	0.264521106579963	0.327895955031412	0.419826269144747
Triglycerides || id:ukb-d-30870_raw	outcome	ukb-d-30870_raw	UclFCL	NA	rs149142833	-1.64645619903826	0.86242943759147	0.0562503652819669
Triglycerides || id:ukb-d-30870_raw	outcome	ukb-d-30870_raw	UclFCL	NA	rs149778057	-0.248222192405743	0.878840735274386	0.777604040444994
Triglycerides || id:ukb-d-30870_raw	outcome	ukb-d-30870_raw	UclFCL	NA	rs1501908	0.354233085370174	0.357185027748258	0.321326550708289
Triglycerides || id:ukb-d-30870_raw	outcome	ukb-d-30870_raw	UclFCL	NA	rs151200853	0.337241764377443	0.62534896705751	0.589689724547503
Triglycerides || id:ukb-d-30870_raw	outcome	ukb-d-30870_raw	UclFCL	NA	rs154735	-0.0510823063661324	0.766234595491986	0.94684707139927
Triglycerides || id:ukb-d-30870_raw	outcome	ukb-d-30870_raw	UclFCL	NA	rs1549293	0.70191550774075	0.80687483600105	0.384344835767445
Triglycerides || id:ukb-d-30870_raw	outcome	ukb-d-30870_raw	UclFCL	NA	rs17052058	1.01936451656893	0.514796127096686	0.0476886476829316
Triglycerides || id:ukb-d-30870_raw	outcome	ukb-d-30870_raw	UclFCL	NA	rs17138358	-0.0457898753497838	0.605443907402697	0.9397132676886
Triglycerides || id:ukb-d-30870_raw	outcome	ukb-d-30870_raw	UclFCL	NA	rs1782811	-0.0340433809940667	0.758681062153487	0.964209498623492
Triglycerides || id:ukb-d-30870_raw	outcome	ukb-d-30870_raw	UclFCL	NA	rs1790099	-0.302932645826619	0.831453432162424	0.715603323471049
Triglycerides || id:ukb-d-30870_raw	outcome	ukb-d-30870_raw	UclFCL	NA	rs1800978	0.824931255728689	0.733272227314391	0.260589034273618
Triglycerides || id:ukb-d-30870_raw	outcome	ukb-d-30870_raw	UclFCL	NA	rs1801689	-0.0302938503483793	0.472308666795186	0.948858798434292
Triglycerides || id:ukb-d-30870_raw	outcome	ukb-d-30870_raw	UclFCL	NA	rs188247550	-0.0125609575882961	0.38791192552091	0.974168252320188
Triglycerides || id:ukb-d-30870_raw	outcome	ukb-d-30870_raw	UclFCL	NA	rs1899951	1.60277473530486	0.646221248630887	0.0131299136840815
Triglycerides || id:ukb-d-30870_raw	outcome	ukb-d-30870_raw	UclFCL	NA	rs2068888	-0.176934212642754	0.376387325076403	0.638293954633514
Triglycerides || id:ukb-d-30870_raw	outcome	ukb-d-30870_raw	UclFCL	NA	rs2070971	0.316320424040352	0.722407454902966	0.661480652574379
Triglycerides || id:ukb-d-30870_raw	outcome	ukb-d-30870_raw	UclFCL	NA	rs2071887	-0.766372503483511	0.708313980492336	0.279267096902503
Triglycerides || id:ukb-d-30870_raw	outcome	ukb-d-30870_raw	UclFCL	NA	rs2081687	-0.0865507639045684	0.462858433054866	0.851667007382639
Triglycerides || id:ukb-d-30870_raw	outcome	ukb-d-30870_raw	UclFCL	NA	rs2114273	-0.604671885939787	0.757431099229839	0.42468520474387
Triglycerides || id:ukb-d-30870_raw	outcome	ukb-d-30870_raw	UclFCL	NA	rs213479	-0.98182300650126	0.776170890274645	0.205886647612893
Triglycerides || id:ukb-d-30870_raw	outcome	ukb-d-30870_raw	UclFCL	NA	rs2139980	-0.413924136527109	0.821062631471806	0.614168458667803
Triglycerides || id:ukb-d-30870_raw	outcome	ukb-d-30870_raw	UclFCL	NA	rs2218181	-0.0179018976011457	0.722043203246211	0.980219764707699
Triglycerides || id:ukb-d-30870_raw	outcome	ukb-d-30870_raw	UclFCL	NA	rs2267373	0.606677885041183	0.522540076166858	0.245635006791868
Triglycerides || id:ukb-d-30870_raw	outcome	ukb-d-30870_raw	UclFCL	NA	rs2303700	0.679957750198046	0.831792975970425	0.413665417939882
Triglycerides || id:ukb-d-30870_raw	outcome	ukb-d-30870_raw	UclFCL	NA	rs244418	-1.16005723630417	0.603025347506132	0.0543885844051166
Triglycerides || id:ukb-d-30870_raw	outcome	ukb-d-30870_raw	UclFCL	NA	rs247617	-0.0209142515685689	0.370481027786077	0.954982041323893
Triglycerides || id:ukb-d-30870_raw	outcome	ukb-d-30870_raw	UclFCL	NA	rs261342	0.0852067903257521	0.46208297830504	0.853701895163383
Triglycerides || id:ukb-d-30870_raw	outcome	ukb-d-30870_raw	UclFCL	NA	rs2652806	0.260977360214001	0.815554250668755	0.74896833055336
Triglycerides || id:ukb-d-30870_raw	outcome	ukb-d-30870_raw	UclFCL	NA	rs2699805	0.952437292948415	0.703975390440133	0.176074423405835
Triglycerides || id:ukb-d-30870_raw	outcome	ukb-d-30870_raw	UclFCL	NA	rs2773469	-1.1190390637031	0.677583286278938	0.098633429519378
Triglycerides || id:ukb-d-30870_raw	outcome	ukb-d-30870_raw	UclFCL	NA	rs2820427	0.49063737846597	0.558156283759453	0.379383785613812
Triglycerides || id:ukb-d-30870_raw	outcome	ukb-d-30870_raw	UclFCL	NA	rs28601761	0.0508816016282113	0.123569603954227	0.680511892901687
Triglycerides || id:ukb-d-30870_raw	outcome	ukb-d-30870_raw	UclFCL	NA	rs28652618	0.0924075924075924	0.609390609390609	0.87947139999175
Triglycerides || id:ukb-d-30870_raw	outcome	ukb-d-30870_raw	UclFCL	NA	rs28697089	2.78601924886026	0.882842463275201	0.00160092757092119
Triglycerides || id:ukb-d-30870_raw	outcome	ukb-d-30870_raw	UclFCL	NA	rs2925979	-0.657336059128794	0.399433873250511	0.0998318646953203
Triglycerides || id:ukb-d-30870_raw	outcome	ukb-d-30870_raw	UclFCL	NA	rs293435	0.189712179521925	0.693804542251613	0.784516929871635
Triglycerides || id:ukb-d-30870_raw	outcome	ukb-d-30870_raw	UclFCL	NA	rs296884	-1.11136107986502	0.598425196850394	0.0632908322333453
Triglycerides || id:ukb-d-30870_raw	outcome	ukb-d-30870_raw	UclFCL	NA	rs2972146	0.893376863310809	0.308759142560676	0.00381043902662553
Triglycerides || id:ukb-d-30870_raw	outcome	ukb-d-30870_raw	UclFCL	NA	rs2982521	-0.0683438018680639	0.390536010674651	0.861079633584653
Triglycerides || id:ukb-d-30870_raw	outcome	ukb-d-30870_raw	UclFCL	NA	rs3138497	0.225747044495931	0.754470385552189	0.764777837236891
Triglycerides || id:ukb-d-30870_raw	outcome	ukb-d-30870_raw	UclFCL	NA	rs328	0.184740242404827	0.103048747931016	0.0730135293131895
Triglycerides || id:ukb-d-30870_raw	outcome	ukb-d-30870_raw	UclFCL	NA	rs34580448	0.671808239056244	0.795420955042593	0.398337228092524
Triglycerides || id:ukb-d-30870_raw	outcome	ukb-d-30870_raw	UclFCL	NA	rs35057928	-0.0805377443236378	0.359322243905461	0.822649978513835
Triglycerides || id:ukb-d-30870_raw	outcome	ukb-d-30870_raw	UclFCL	NA	rs35824953	0.950335997455167	0.74754463398147	0.203630265491877
Triglycerides || id:ukb-d-30870_raw	outcome	ukb-d-30870_raw	UclFCL	NA	rs36125653	0.691339340991952	0.650065350484969	0.287558862437947
Triglycerides || id:ukb-d-30870_raw	outcome	ukb-d-30870_raw	UclFCL	NA	rs3782707	0.74128564961521	0.775237664101403	0.338968987731997
Triglycerides || id:ukb-d-30870_raw	outcome	ukb-d-30870_raw	UclFCL	NA	rs38205	1.52487407714069	0.834885806941282	0.0677830659600541
Triglycerides || id:ukb-d-30870_raw	outcome	ukb-d-30870_raw	UclFCL	NA	rs3822072	0.53250629059629	0.684650945052373	0.436700030722758
Triglycerides || id:ukb-d-30870_raw	outcome	ukb-d-30870_raw	UclFCL	NA	rs41292412	-1.5982534206623	0.886622335549889	0.0714460941459759
Triglycerides || id:ukb-d-30870_raw	outcome	ukb-d-30870_raw	UclFCL	NA	rs41427746	-1.10939775550415	0.796710357234644	0.163779176401514
Triglycerides || id:ukb-d-30870_raw	outcome	ukb-d-30870_raw	UclFCL	NA	rs4410790	0.446653699301203	0.871695122829767	0.608373404129818
Triglycerides || id:ukb-d-30870_raw	outcome	ukb-d-30870_raw	UclFCL	NA	rs4710938	-1.65338944836916	0.879302570269052	0.0600614990025115
Triglycerides || id:ukb-d-30870_raw	outcome	ukb-d-30870_raw	UclFCL	NA	rs4722551	0.107274934364678	0.448860909578522	0.811110459593084
Triglycerides || id:ukb-d-30870_raw	outcome	ukb-d-30870_raw	UclFCL	NA	rs4760254	0.48699501936912	0.501752444198487	0.331753366775936
Triglycerides || id:ukb-d-30870_raw	outcome	ukb-d-30870_raw	UclFCL	NA	rs4761234	1.01339626570417	0.812105226625946	0.21208114171758
Triglycerides || id:ukb-d-30870_raw	outcome	ukb-d-30870_raw	UclFCL	NA	rs4804101	0.476903454777353	0.6543559030666	0.466115716161442
Triglycerides || id:ukb-d-30870_raw	outcome	ukb-d-30870_raw	UclFCL	NA	rs4805881	0.531885726819104	0.674453035038658	0.43033537380908
Triglycerides || id:ukb-d-30870_raw	outcome	ukb-d-30870_raw	UclFCL	NA	rs483082	-0.113614845673168	0.144122535715037	0.430508868975134
Triglycerides || id:ukb-d-30870_raw	outcome	ukb-d-30870_raw	UclFCL	NA	rs4843754	-0.430781280595261	0.7636577246916	0.57268433313998
Triglycerides || id:ukb-d-30870_raw	outcome	ukb-d-30870_raw	UclFCL	NA	rs4930724	1.34236934706112	0.538685433772101	0.0127049112590836
Triglycerides || id:ukb-d-30870_raw	outcome	ukb-d-30870_raw	UclFCL	NA	rs4936354	-0.405131667792032	0.636635477958908	0.524539436435313
Triglycerides || id:ukb-d-30870_raw	outcome	ukb-d-30870_raw	UclFCL	NA	rs4969179	-2.00373034905409	0.63415933919531	0.00157951250749734
Triglycerides || id:ukb-d-30870_raw	outcome	ukb-d-30870_raw	UclFCL	NA	rs4976033	-0.129394004744447	0.646970023722234	0.841480581121794
Triglycerides || id:ukb-d-30870_raw	outcome	ukb-d-30870_raw	UclFCL	NA	rs550057	0.820349061278423	0.737763585310797	0.266163820437995
Triglycerides || id:ukb-d-30870_raw	outcome	ukb-d-30870_raw	UclFCL	NA	rs553779	1.13532496271708	0.558041083369413	0.0419029452259953
Triglycerides || id:ukb-d-30870_raw	outcome	ukb-d-30870_raw	UclFCL	NA	rs56090699	0.589444825222755	0.584875485492346	0.313544483863282
Triglycerides || id:ukb-d-30870_raw	outcome	ukb-d-30870_raw	UclFCL	NA	rs56271783	0.831141164888724	0.456724174103901	0.0687912980220507
Triglycerides || id:ukb-d-30870_raw	outcome	ukb-d-30870_raw	UclFCL	NA	rs567189	0.305423122765197	0.886471990464839	0.730441862442368
Triglycerides || id:ukb-d-30870_raw	outcome	ukb-d-30870_raw	UclFCL	NA	rs56978698	-0.0952244917392753	0.638004094653145	0.88135342328068
Triglycerides || id:ukb-d-30870_raw	outcome	ukb-d-30870_raw	UclFCL	NA	rs57994353	-0.0857422831945125	0.77780499755022	0.912222037524552
Triglycerides || id:ukb-d-30870_raw	outcome	ukb-d-30870_raw	UclFCL	NA	rs58284370	0.483823467541756	0.837224956876604	0.563338760348121
Triglycerides || id:ukb-d-30870_raw	outcome	ukb-d-30870_raw	UclFCL	NA	rs58542926	0.141301148071828	0.216858011971347	0.514669759022539
Triglycerides || id:ukb-d-30870_raw	outcome	ukb-d-30870_raw	UclFCL	NA	rs593979	1.50414061179652	0.676018252492817	0.0260812381470792
Triglycerides || id:ukb-d-30870_raw	outcome	ukb-d-30870_raw	UclFCL	NA	rs5965373	0.305182846619311	0.694554064719811	0.660376117198984
Triglycerides || id:ukb-d-30870_raw	outcome	ukb-d-30870_raw	UclFCL	NA	rs6066138	0.0764019762644527	0.66215046095859	0.908140272657433
Triglycerides || id:ukb-d-30870_raw	outcome	ukb-d-30870_raw	UclFCL	NA	rs6073958	0.143698233709211	0.291388085021455	0.621906120018
Triglycerides || id:ukb-d-30870_raw	outcome	ukb-d-30870_raw	UclFCL	NA	rs60856912	-0.981713996797843	0.665711637313559	0.140297642209067
Triglycerides || id:ukb-d-30870_raw	outcome	ukb-d-30870_raw	UclFCL	NA	rs61733623	-0.160199359202563	0.776076895692417	0.836461273021499
Triglycerides || id:ukb-d-30870_raw	outcome	ukb-d-30870_raw	UclFCL	NA	rs61778883	-1.12862517262727	0.833373017762751	0.175645242023853
Triglycerides || id:ukb-d-30870_raw	outcome	ukb-d-30870_raw	UclFCL	NA	rs62003872	0.201141967298209	0.830521671424864	0.80863488034073
Triglycerides || id:ukb-d-30870_raw	outcome	ukb-d-30870_raw	UclFCL	NA	rs62118471	-1.1690800681431	0.811328790459966	0.149600254973222
Triglycerides || id:ukb-d-30870_raw	outcome	ukb-d-30870_raw	UclFCL	NA	rs626787	-0.21624189092909	0.152494281464445	0.156181192677705
Triglycerides || id:ukb-d-30870_raw	outcome	ukb-d-30870_raw	UclFCL	NA	rs6448429	0.125828370103179	0.662696082543411	0.849408323108071
Triglycerides || id:ukb-d-30870_raw	outcome	ukb-d-30870_raw	UclFCL	NA	rs6486122	0.61624649859944	0.700280112044818	0.378859309553424
Triglycerides || id:ukb-d-30870_raw	outcome	ukb-d-30870_raw	UclFCL	NA	rs6492721	-0.0394766523798782	0.704940221069253	0.955341807162802
Triglycerides || id:ukb-d-30870_raw	outcome	ukb-d-30870_raw	UclFCL	NA	rs6506033	0.536477020331454	0.772253545190501	0.487249429861064
Triglycerides || id:ukb-d-30870_raw	outcome	ukb-d-30870_raw	UclFCL	NA	rs6600202	0.84858127817555	0.835322195704057	0.309689860169984
Triglycerides || id:ukb-d-30870_raw	outcome	ukb-d-30870_raw	UclFCL	NA	rs6611385	0.682423435419441	0.815579227696405	0.402741713116184
Triglycerides || id:ukb-d-30870_raw	outcome	ukb-d-30870_raw	UclFCL	NA	rs676210	-0.325997167807411	0.212414444182204	0.1248520748535
Triglycerides || id:ukb-d-30870_raw	outcome	ukb-d-30870_raw	UclFCL	NA	rs67981690	0.39228506047728	0.517103034265506	0.448079492505683
Triglycerides || id:ukb-d-30870_raw	outcome	ukb-d-30870_raw	UclFCL	NA	rs6848050	-0.315250229869959	0.834099566530934	0.705465690539786
Triglycerides || id:ukb-d-30870_raw	outcome	ukb-d-30870_raw	UclFCL	NA	rs707931	2.52146436436756	0.791548306788804	0.00144512159109734
Triglycerides || id:ukb-d-30870_raw	outcome	ukb-d-30870_raw	UclFCL	NA	rs7134375	0.395756609685044	0.648601110317155	0.541749537207679
Triglycerides || id:ukb-d-30870_raw	outcome	ukb-d-30870_raw	UclFCL	NA	rs7140110	0.134101699829655	0.460295023739625	0.770792381889535
Triglycerides || id:ukb-d-30870_raw	outcome	ukb-d-30870_raw	UclFCL	NA	rs72555385	-0.689574052019467	0.399923544028347	0.0846600677181138
Triglycerides || id:ukb-d-30870_raw	outcome	ukb-d-30870_raw	UclFCL	NA	rs72657503	0.37793321299639	0.853640192539109	0.657960116217855
Triglycerides || id:ukb-d-30870_raw	outcome	ukb-d-30870_raw	UclFCL	NA	rs7274718	1.01668404588113	0.76903023983316	0.186156863266151
Triglycerides || id:ukb-d-30870_raw	outcome	ukb-d-30870_raw	UclFCL	NA	rs72801474	0.341263004439732	0.669273076668213	0.610120828274676
Triglycerides || id:ukb-d-30870_raw	outcome	ukb-d-30870_raw	UclFCL	NA	rs72815843	-0.883884247487589	0.871776244097348	0.310635773803522
Triglycerides || id:ukb-d-30870_raw	outcome	ukb-d-30870_raw	UclFCL	NA	rs72836348	0.705272549602753	0.824234184475507	0.392180281609597
Triglycerides || id:ukb-d-30870_raw	outcome	ukb-d-30870_raw	UclFCL	NA	rs72836561	-0.0465530225234477	0.227972889710413	0.838193926100411
Triglycerides || id:ukb-d-30870_raw	outcome	ukb-d-30870_raw	UclFCL	NA	rs729761	0.0346654781359877	0.643787451096915	0.957057737381541
Triglycerides || id:ukb-d-30870_raw	outcome	ukb-d-30870_raw	UclFCL	NA	rs739320	-0.639105252646295	0.6091471939285	0.294095130896061
Triglycerides || id:ukb-d-30870_raw	outcome	ukb-d-30870_raw	UclFCL	NA	rs74563318	-0.381797356507827	0.578150282711852	0.509011698140521
Triglycerides || id:ukb-d-30870_raw	outcome	ukb-d-30870_raw	UclFCL	NA	rs7631606	-0.337268128161889	0.807034449530234	0.676012593476131
Triglycerides || id:ukb-d-30870_raw	outcome	ukb-d-30870_raw	UclFCL	NA	rs76669111	0.00462384981735793	0.739815970777269	0.995013253960798
Triglycerides || id:ukb-d-30870_raw	outcome	ukb-d-30870_raw	UclFCL	NA	rs76895963	0.17247090267387	0.505990793937248	0.73321064422188
Triglycerides || id:ukb-d-30870_raw	outcome	ukb-d-30870_raw	UclFCL	NA	rs7700107	0.75235356678615	0.665695040768897	0.258401432377851
Triglycerides || id:ukb-d-30870_raw	outcome	ukb-d-30870_raw	UclFCL	NA	rs7735249	1.0218542552398	0.689938092041471	0.138584968641459
Triglycerides || id:ukb-d-30870_raw	outcome	ukb-d-30870_raw	UclFCL	NA	rs78025076	-0.726576760176505	0.733665313934325	0.322008858529491
Triglycerides || id:ukb-d-30870_raw	outcome	ukb-d-30870_raw	UclFCL	NA	rs7826687	0.0530187553847173	0.427463715289284	0.901290723980647
Triglycerides || id:ukb-d-30870_raw	outcome	ukb-d-30870_raw	UclFCL	NA	rs7896783	0.363512086000124	0.36040514509414	0.313156580963702
Triglycerides || id:ukb-d-30870_raw	outcome	ukb-d-30870_raw	UclFCL	NA	rs79287178	0.530833864167197	0.529317195983863	0.315925842750799
Triglycerides || id:ukb-d-30870_raw	outcome	ukb-d-30870_raw	UclFCL	NA	rs79859736	0.865170642430797	0.765343260611859	0.258293064655504
Triglycerides || id:ukb-d-30870_raw	outcome	ukb-d-30870_raw	UclFCL	NA	rs8025505	0.911317981381676	0.656540911317981	0.165118866383305
Triglycerides || id:ukb-d-30870_raw	outcome	ukb-d-30870_raw	UclFCL	NA	rs8126001	-0.646871686108165	0.620360551431601	0.297071023255831
Triglycerides || id:ukb-d-30870_raw	outcome	ukb-d-30870_raw	UclFCL	NA	rs852392	2.19350027962468	0.876157335487479	0.0122955661357725
Triglycerides || id:ukb-d-30870_raw	outcome	ukb-d-30870_raw	UclFCL	NA	rs863750	0.395212706461355	0.443682189329257	0.373059922485677
Triglycerides || id:ukb-d-30870_raw	outcome	ukb-d-30870_raw	UclFCL	NA	rs867939	-0.367546964334332	0.803158181323169	0.647220356947692
Triglycerides || id:ukb-d-30870_raw	outcome	ukb-d-30870_raw	UclFCL	NA	rs870526	-0.691141969437575	0.735527233529897	0.347394466097849
Triglycerides || id:ukb-d-30870_raw	outcome	ukb-d-30870_raw	UclFCL	NA	rs897764	0.93194222700776	0.868822633943489	0.2834283737816
Triglycerides || id:ukb-d-30870_raw	outcome	ukb-d-30870_raw	UclFCL	NA	rs9480889	-1.27367733507511	0.767472240365774	0.0970000881930254
Triglycerides || id:ukb-d-30870_raw	outcome	ukb-d-30870_raw	UclFCL	NA	rs964184	0.0813503440366972	0.0612815366972477	0.184348172960719
Triglycerides || id:ukb-d-30870_raw	outcome	ukb-d-30870_raw	UclFCL	NA	rs9844972	-0.189302969513746	0.649846014748679	0.770818562490409
Triglycerides || id:ukb-d-30870_raw	outcome	ukb-d-30870_raw	UclFCL	NA	rs9892166	0.617839361765941	0.791794133525283	0.435212529567514
Triglycerides || id:ukb-d-30870_raw	outcome	ukb-d-30870_raw	UclFCL	NA	rs998584	0.850239720365603	0.276327909118821	0.00209149266047752
Triglycerides || id:ukb-d-30870_raw	outcome	ukb-d-30870_raw	UclFCL	NA	All - Inverse variance weighted	0.0631326897496633	0.0316996020800396	0.0464157869670299
