# Supplementary material for: The causal effect of triglyceride and high blood pressure on IgA nephropathy: a Mendelian randomization study
Source: Front Med (Lausanne). 2024 Feb 8;11:1338462. doi: 10.3389/fmed.2024.1338462 (PMC10881685; doi:10.3389/fmed.2024.1338462)
Supplement: Supplementary file 7 [file Data_Sheet_4.CSV]

SNP	effect_allele.outcome	other_allele.outcome	eaf.outcome	beta.outcome	se.outcome	pval.outcome	outcome	mr_keep.outcome	pval_origin.outcome	id.outcome
rs1003330	G	A	0.888641348126237	-0.0053	0.0167	0.7513	outcome	TRUE	reported	UclFCL
rs1009360	C	T	0.391363357254167	0.0155	0.0118	0.1881	outcome	TRUE	reported	UclFCL
rs10096191	G	T	0.0845258457780562	0.0153	0.0215	0.4747	outcome	TRUE	reported	UclFCL
rs10210970	T	C	0.322483600090227	0.0037	0.0173	0.8329	outcome	TRUE	reported	UclFCL
rs102275	C	T	0.375380446731585	-0.0161	0.0122	0.1842	outcome	TRUE	reported	UclFCL
rs1044808	C	G	0.0753731063200107	-0.0573	0.0212	0.00679	outcome	TRUE	reported	UclFCL
rs1045241	T	C	0.240884516515659	-0.0133	0.0132	0.3128	outcome	TRUE	reported	UclFCL
rs10488611	A	G	0.164021055954095	0.0035	0.0149	0.8115	outcome	TRUE	reported	UclFCL
rs10498238	T	C	0.0794281839180463	-0.008	0.022	0.7152	outcome	TRUE	reported	UclFCL
rs10500326	T	G	0.189344147753364	-0.023	0.0137	0.09409	outcome	TRUE	reported	UclFCL
rs10750766	A	C	0.594329772449011	0.0043	0.0128	0.7347	outcome	TRUE	reported	UclFCL
rs10775406	G	A	0.753993515393616	0.0113	0.0136	0.4072	outcome	TRUE	reported	UclFCL
rs10838681	A	G	0.403199462490468	-0.0074	0.0135	0.5802	outcome	TRUE	reported	UclFCL
rs10853521	G	A	0.338797472781159	0.0217	0.0124	0.07985	outcome	TRUE	reported	UclFCL
rs10883026	T	C	0.5864020631671	-0.0091	0.0117	0.4391	outcome	TRUE	reported	UclFCL
rs11000468	T	C	0.375104786505474	-0.0059	0.0135	0.6613	outcome	TRUE	reported	UclFCL
rs11030107	G	A	0.191066133284987	0.0043	0.0132	0.7454	outcome	TRUE	reported	UclFCL
rs11078597	C	T	0.190826471823589	0.0214	0.0149	0.1511	outcome	TRUE	reported	UclFCL
rs11079868	G	A	0.571584830052378	-0.0173	0.0117	0.1385	outcome	TRUE	reported	UclFCL
rs11122450	G	T	0.510894317131944	0.0233	0.0119	0.0511	outcome	TRUE	reported	UclFCL
rs11153070	G	C	0.146300045664618	0.0063	0.0156	0.6878	outcome	TRUE	reported	UclFCL
rs11187019	G	A	0.650757554267087	0.0188	0.0117	0.1098	outcome	TRUE	reported	UclFCL
rs11206374	A	G	0.203620156910661	0.0112	0.014	0.4216	outcome	TRUE	reported	UclFCL
rs11237488	T	C	0.223243709594928	-0.0074	0.0176	0.6752	outcome	TRUE	reported	UclFCL
rs112424890	T	C	0.144304541250944	0.0014	0.0151	0.9261	outcome	TRUE	reported	UclFCL
rs1128249	T	G	0.299355226043794	-0.0107	0.0119	0.3712	outcome	TRUE	reported	UclFCL
rs1133400	G	A	0.231521614667278	-0.0092	0.014	0.5089	outcome	TRUE	reported	UclFCL
rs113344423	A	G	0.0610459490230544	0.0209	0.0251	0.4042	outcome	TRUE	reported	UclFCL
rs113366589	G	T	0.081178699608028	0.0168	0.0203	0.4087	outcome	TRUE	reported	UclFCL
rs114165349	C	G	0.0274578112826873	0.0152	0.0387	0.6944	outcome	TRUE	reported	UclFCL
rs114445781	A	C	0.379962255051471	-0.0016	0.0121	0.8916	outcome	TRUE	reported	UclFCL
rs11635675	G	T	0.260102335890587	0.0136	0.0123	0.2666	outcome	TRUE	reported	UclFCL
rs11664106	T	A	0.362112403849414	0.0046	0.0123	0.7097	outcome	TRUE	reported	UclFCL
rs116843064	A	G	0.0217954662985785	0.019	0.0417	0.6486	outcome	TRUE	reported	UclFCL
rs11688682	C	G	0.26486851884092	0.0068	0.0136	0.618	outcome	TRUE	reported	UclFCL
rs11691602	C	A	0.566605265774758	-0.0124	0.0116	0.287	outcome	TRUE	reported	UclFCL
rs11724647	A	T	0.207329088627361	-0.0241	0.015	0.1064	outcome	TRUE	reported	UclFCL
rs11751347	T	C	0.09819236111863	-0.0034	0.0193	0.8617	outcome	TRUE	reported	UclFCL
rs11782802	T	C	0.0862724736275949	0.0113	0.022	0.608	outcome	TRUE	reported	UclFCL
rs12088739	G	A	0.0815439202759322	0.0182	0.0203	0.3693	outcome	TRUE	reported	UclFCL
rs12151142	C	T	0.367340334484479	0.0137	0.0117	0.2428	outcome	TRUE	reported	UclFCL
rs12258967	G	C	0.205661861935554	-0.004	0.0127	0.7522	outcome	TRUE	reported	UclFCL
rs1260326	C	T	0.571311707330224	0.0196	0.0119	0.09845	outcome	TRUE	reported	UclFCL
rs12647238	G	T	0.496983357382277	-0.0128	0.0117	0.2732	outcome	TRUE	reported	UclFCL
rs12705982	T	C	0.3580095240411	0.0259	0.0117	0.0271	outcome	TRUE	reported	UclFCL
rs1274637	G	C	0.106448776175571	-0.0389	0.0168	0.02045	outcome	TRUE	reported	UclFCL
rs12749691	T	A	0.303494992061128	-0.0086	0.0129	0.503	outcome	TRUE	reported	UclFCL
rs1279840	C	T	0.786481123693509	-0.0076	0.0135	0.5708	outcome	TRUE	reported	UclFCL
rs12798980	C	G	0.198781738281318	-4e-04	0.0144	0.9796	outcome	TRUE	reported	UclFCL
rs12905199	G	A	0.526815058069287	0.0255	0.0125	0.041	outcome	TRUE	reported	UclFCL
rs1292065	G	C	0.628372879127786	0.004	0.0128	0.7564	outcome	TRUE	reported	UclFCL
rs12922822	A	C	0.001134	-1.2377	1.7647	0.4831	outcome	TRUE	reported	UclFCL
rs12928099	A	C	0.291969944364064	-0.0017	0.0128	0.8957	outcome	TRUE	reported	UclFCL
rs12964689	G	A	0.547877248314809	-0.0112	0.0116	0.3333	outcome	TRUE	reported	UclFCL
rs13083299	G	A	0.130969137560571	-0.0108	0.0159	0.4973	outcome	TRUE	reported	UclFCL
rs13108218	G	A	0.586203220881304	0.007	0.0121	0.5623	outcome	TRUE	reported	UclFCL
rs13125101	A	G	0.315563299052937	0.0169	0.0128	0.186	outcome	TRUE	reported	UclFCL
rs13234131	G	A	0.121424511261428	0.0062	0.0173	0.7212	outcome	TRUE	reported	UclFCL
rs13280055	A	G	0.125949876907194	-0.0022	0.0175	0.9007	outcome	TRUE	reported	UclFCL
rs13420463	G	A	0.301500589844703	-0.005	0.0138	0.7168	outcome	TRUE	reported	UclFCL
rs138751626	T	A	0.0847014323737692	-0.0334	0.022	0.1289	outcome	TRUE	reported	UclFCL
rs139974673	C	T	0.0194205334173086	-0.0269	0.0378	0.4761	outcome	TRUE	reported	UclFCL
rs1400004	C	G	0.195060153061391	0.0096	0.0142	0.4969	outcome	TRUE	reported	UclFCL
rs141469619	G	A	0.00844260775698161	0.0841	0.0617	0.1727	outcome	TRUE	reported	UclFCL
rs142047875	T	A	0.575020229049046	0.002	0.012	0.8641	outcome	TRUE	reported	UclFCL
rs1436138	G	A	0.383477489963822	-0.0299	0.0122	0.01386	outcome	TRUE	reported	UclFCL
rs149142833	T	C	0.121408407296131	-0.0315	0.0165	0.05594	outcome	TRUE	reported	UclFCL
rs1501908	C	G	0.693955667964254	0.012	0.0121	0.3194	outcome	TRUE	reported	UclFCL
rs151200853	T	C	0.050058952200271	0.0151	0.028	0.5892	outcome	TRUE	reported	UclFCL
rs1549293	T	C	0.508520887783858	-0.0107	0.0123	0.3849	outcome	TRUE	reported	UclFCL
rs164749	G	T	0.438282510369993	-0.0172	0.0117	0.1426	outcome	TRUE	reported	UclFCL
rs1689040	T	C	0.375900940826305	0.0147	0.0119	0.2136	outcome	TRUE	reported	UclFCL
rs17052058	G	A	0.123231775955554	-0.0299	0.0151	0.04776	outcome	TRUE	reported	UclFCL
rs17138358	C	G	0.404579980518337	-9e-04	0.0119	0.9413	outcome	TRUE	reported	UclFCL
rs17370171	T	C	0.120617669033967	-5e-04	0.0158	0.9752	outcome	TRUE	reported	UclFCL
rs17677603	G	A	0.353381446482607	0.0126	0.012	0.293	outcome	TRUE	reported	UclFCL
rs17777569	C	T	0.335763478237766	-0.0216	0.0126	0.08595	outcome	TRUE	reported	UclFCL
rs1782811	C	A	0.858588140287448	7e-04	0.0156	0.9654	outcome	TRUE	reported	UclFCL
rs1790099	T	C	0.71633193311901	-0.0047	0.0129	0.7163	outcome	TRUE	reported	UclFCL
rs1800978	G	C	0.144827754742355	-0.0198	0.0176	0.2623	outcome	TRUE	reported	UclFCL
rs1801689	C	A	0.0242728157807712	0.0022	0.0343	0.948	outcome	TRUE	reported	UclFCL
rs188247550	T	C	0.0238677437741011	0.0017	0.0525	0.9747	outcome	TRUE	reported	UclFCL
rs1887320	A	G	0.470763063158887	0.0111	0.0117	0.3393	outcome	TRUE	reported	UclFCL
rs1899951	T	C	0.107072987214492	-0.0439	0.0177	0.01313	outcome	TRUE	reported	UclFCL
rs1909580	G	A	0.40200062266333	-0.0078	0.0118	0.506	outcome	TRUE	reported	UclFCL
rs2014590	T	C	0.572548284660841	7e-04	0.0116	0.9507	outcome	TRUE	reported	UclFCL
rs2068888	A	G	0.499266909357416	0.0055	0.0117	0.6379	outcome	TRUE	reported	UclFCL
rs2070971	T	G	0.189415559409817	0.0074	0.0169	0.6607	outcome	TRUE	reported	UclFCL
rs2071887	A	T	0.360369972944989	-0.0132	0.0122	0.2819	outcome	TRUE	reported	UclFCL
rs2081687	C	T	0.698583185305515	0.0023	0.0123	0.849	outcome	TRUE	reported	UclFCL
rs2114273	C	T	0.610056097942488	-0.0095	0.0119	0.4238	outcome	TRUE	reported	UclFCL
rs213479	T	G	0.526733602190242	0.0148	0.0117	0.2043	outcome	TRUE	reported	UclFCL
rs2267373	T	C	0.603150218606602	0.0137	0.0118	0.2454	outcome	TRUE	reported	UclFCL
rs2291433	G	T	0.485218343179991	0.005	0.0117	0.6686	outcome	TRUE	reported	UclFCL
rs2298359	C	T	0.0598725078658466	-0.0169	0.0234	0.4705	outcome	TRUE	reported	UclFCL
rs2341599	A	G	0.553699303815797	-0.0144	0.0123	0.24	outcome	TRUE	reported	UclFCL
rs244418	A	G	0.340419760498669	0.0227	0.0118	0.05527	outcome	TRUE	reported	UclFCL
rs247617	A	C	0.284196936043163	7e-04	0.0124	0.9583	outcome	TRUE	reported	UclFCL
rs261342	C	G	0.654223070634656	-0.0026	0.0141	0.8532	outcome	TRUE	reported	UclFCL
rs2627323	T	C	0.346797066522345	0.0382	0.0117	0.001058	outcome	TRUE	reported	UclFCL
rs2643826	T	C	0.421497273908668	0.025	0.0117	0.0325	outcome	TRUE	reported	UclFCL
rs2652806	T	C	0.756022958720308	-0.004	0.0125	0.7472	outcome	TRUE	reported	UclFCL
rs2699805	A	G	0.381430371837312	-0.0161	0.0119	0.1766	outcome	TRUE	reported	UclFCL
rs2820427	G	T	0.705532620361521	0.0109	0.0124	0.3776	outcome	TRUE	reported	UclFCL
rs2823139	A	G	0.323826967853413	-0.0277	0.0123	0.02484	outcome	TRUE	reported	UclFCL
rs2838351	G	A	0.647859598010735	0.0186	0.0117	0.1129	outcome	TRUE	reported	UclFCL
rs28601761	G	C	0.351152898733159	-0.0049	0.0119	0.6804	outcome	TRUE	reported	UclFCL
rs28652618	T	C	0.0654904670036298	0.0037	0.0244	0.8789	outcome	TRUE	reported	UclFCL
rs28663144	C	A	0.0214183799734108	0.0118	0.0319	0.7104	outcome	TRUE	reported	UclFCL
rs28667801	T	A	0.464986403749172	0.0074	0.0119	0.5331	outcome	TRUE	reported	UclFCL
rs28697089	G	A	0.338743035304431	-0.0385	0.0122	0.001653	outcome	TRUE	reported	UclFCL
rs2925979	C	T	0.685726633422288	0.0209	0.0127	0.09863	outcome	TRUE	reported	UclFCL
rs293435	T	C	0.395753569096494	0.0035	0.0128	0.7844	outcome	TRUE	reported	UclFCL
rs296884	T	G	0.276114838416428	0.0247	0.0133	0.06374	outcome	TRUE	reported	UclFCL
rs2972146	T	G	0.716904871010892	0.0353	0.0122	0.003757	outcome	TRUE	reported	UclFCL
rs2982521	T	A	0.611865025527985	0.0021	0.012	0.859	outcome	TRUE	reported	UclFCL
rs3138497	A	C	0.236129454337098	0.0038	0.0127	0.764	outcome	TRUE	reported	UclFCL
rs328	G	C	0.104924270128155	-0.0346	0.0193	0.07259	outcome	TRUE	reported	UclFCL
rs34293975	T	G	0.0559358963735491	-0.0017	0.0242	0.944	outcome	TRUE	reported	UclFCL
rs34344953	C	T	0.385553196456308	-4e-04	0.0121	0.9715	outcome	TRUE	reported	UclFCL
rs34580448	C	T	0.0345863317938763	-0.025	0.0296	0.3972	outcome	TRUE	reported	UclFCL
rs34712971	C	G	0.155867728152161	0.0207	0.0154	0.1779	outcome	TRUE	reported	UclFCL
rs35057928	C	T	0.436231226903379	0.0026	0.0116	0.8232	outcome	TRUE	reported	UclFCL
rs35301188	A	G	0.178203637374178	-0.001	0.0155	0.9496	outcome	TRUE	reported	UclFCL
rs35429	G	A	0.345454770592918	-0.0022	0.012	0.8563	outcome	TRUE	reported	UclFCL
rs35432681	C	T	0.320389619914184	1e-04	0.012	0.9955	outcome	TRUE	reported	UclFCL
rs35783704	A	G	0.0864554057239585	-0.0233	0.0194	0.2308	outcome	TRUE	reported	UclFCL
rs35824953	A	G	0.27715737803029	0.0239	0.0188	0.2036	outcome	TRUE	reported	UclFCL
rs35942721	T	C	0.221606247474289	-0.0039	0.013	0.7667	outcome	TRUE	reported	UclFCL
rs360153	C	T	0.546965569984634	-0.002	0.0118	0.8642	outcome	TRUE	reported	UclFCL
rs36071027	T	C	0.294996726633383	0.0033	0.0121	0.7869	outcome	TRUE	reported	UclFCL
rs36125653	A	G	0.0808391139072225	0.0201	0.0189	0.2876	outcome	TRUE	reported	UclFCL
rs3735533	C	T	0.834301548281191	3e-04	0.0221	0.9884	outcome	TRUE	reported	UclFCL
rs3764769	T	C	0.195044514300736	-0.0019	0.0133	0.8852	outcome	TRUE	reported	UclFCL
rs3790607	C	A	0.186885015790783	0.0431	0.0214	0.04374	outcome	TRUE	reported	UclFCL
rs3802228	G	A	0.493361034626744	-0.0068	0.0117	0.5578	outcome	TRUE	reported	UclFCL
rs3803266	C	G	0.623071712449373	-0.0115	0.0138	0.405	outcome	TRUE	reported	UclFCL
rs38205	C	A	0.596101700063074	-0.0221	0.0121	0.06751	outcome	TRUE	reported	UclFCL
rs3821843	A	G	0.613204566402337	0.02	0.0127	0.1152	outcome	TRUE	reported	UclFCL
rs3918226	T	C	0.0783130898247403	0.0166	0.0217	0.4439	outcome	TRUE	reported	UclFCL
rs41427746	C	T	0.102725516267854	-0.0259	0.0186	0.1623	outcome	TRUE	reported	UclFCL
rs448385	A	G	0.472393921674606	0.0144	0.0117	0.2201	outcome	TRUE	reported	UclFCL
rs4722551	C	T	0.131583205710619	-0.0038	0.0159	0.8125	outcome	TRUE	reported	UclFCL
rs4760254	C	G	0.197158440911941	-0.0132	0.0136	0.3321	outcome	TRUE	reported	UclFCL
rs4761234	C	T	0.450840045201645	-0.0146	0.0117	0.2109	outcome	TRUE	reported	UclFCL
rs4805881	C	A	0.612040714187055	-0.0097	0.0123	0.4295	outcome	TRUE	reported	UclFCL
rs483082	T	G	0.213240432295118	-0.0108	0.0137	0.4298	outcome	TRUE	reported	UclFCL
rs4930724	C	T	0.27496597415698	-0.0309	0.0124	0.01259	outcome	TRUE	reported	UclFCL
rs4936354	T	G	0.273067538577264	-0.0084	0.0132	0.5228	outcome	TRUE	reported	UclFCL
rs4976033	G	A	0.407253810832562	-0.0024	0.012	0.8391	outcome	TRUE	reported	UclFCL
rs4980379	T	C	0.441466515527198	-5e-04	0.0121	0.9645	outcome	TRUE	reported	UclFCL
rs5112	G	C	0.546090030337782	0.002	0.0125	0.8697	outcome	TRUE	reported	UclFCL
rs550057	T	C	0.270038368146443	-0.0149	0.0134	0.2642	outcome	TRUE	reported	UclFCL
rs553779	G	A	0.385378181635906	-0.0236	0.0116	0.04261	outcome	TRUE	reported	UclFCL
rs56090699	C	T	0.273806962982879	-0.0129	0.0128	0.3124	outcome	TRUE	reported	UclFCL
rs567189	C	G	0.615837841285569	0.0041	0.0119	0.7278	outcome	TRUE	reported	UclFCL
rs56978698	A	C	0.208079605763303	-0.002	0.0134	0.8824	outcome	TRUE	reported	UclFCL
rs57139556	G	A	0.0832678787965027	-0.0315	0.0225	0.1615	outcome	TRUE	reported	UclFCL
rs57748895	T	A	0.0163814146555836	0.0214	0.0441	0.628	outcome	TRUE	reported	UclFCL
rs58284370	A	G	0.0952047411973471	0.0115	0.0199	0.5648	outcome	TRUE	reported	UclFCL
rs58542926	T	C	0.0739665152350952	-0.0144	0.0221	0.5139	outcome	TRUE	reported	UclFCL
rs593979	C	T	0.546943463031067	-0.0267	0.012	0.02604	outcome	TRUE	reported	UclFCL
rs604723	C	T	0.655555868604921	-0.0026	0.0131	0.8454	outcome	TRUE	reported	UclFCL
rs6066138	A	G	0.19369721664712	-0.0015	0.013	0.9053	outcome	TRUE	reported	UclFCL
rs6073958	C	T	0.169125706234404	0.0072	0.0146	0.6205	outcome	TRUE	reported	UclFCL
rs60856912	T	G	0.308116266839826	-0.0233	0.0158	0.139	outcome	TRUE	reported	UclFCL
rs6108168	A	C	0.268961011105483	0.0159	0.0133	0.2313	outcome	TRUE	reported	UclFCL
rs61733623	G	A	0.0223415126320263	-0.009	0.0436	0.8355	outcome	TRUE	reported	UclFCL
rs61862567	A	G	0.362115634158489	0.0125	0.0117	0.282	outcome	TRUE	reported	UclFCL
rs61927854	G	C	0.0465784330273036	-0.0476	0.0297	0.1099	outcome	TRUE	reported	UclFCL
rs62003872	T	C	0.229685333812538	-0.0031	0.0128	0.8094	outcome	TRUE	reported	UclFCL
rs62118471	C	T	0.0255447226476078	-0.0549	0.0381	0.1499	outcome	TRUE	reported	UclFCL
rs626787	G	C	0.302342707997139	0.0173	0.0122	0.1553	outcome	TRUE	reported	UclFCL
rs6271	T	C	0.0718393457713109	6e-04	0.0222	0.98	outcome	TRUE	reported	UclFCL
rs6441207	T	C	0.367501921640248	0.0154	0.0119	0.1944	outcome	TRUE	reported	UclFCL
rs6448429	T	C	0.138801209394934	0.003	0.0158	0.8501	outcome	TRUE	reported	UclFCL
rs6492721	C	T	0.586562910611443	7e-04	0.0125	0.9539	outcome	TRUE	reported	UclFCL
rs6506033	T	C	0.0708922583929194	-0.0157	0.0226	0.4872	outcome	TRUE	reported	UclFCL
rs676210	A	G	0.358977386272165	0.0221	0.0144	0.1249	outcome	TRUE	reported	UclFCL
rs67981690	G	A	0.154076889927066	0.0132	0.0174	0.4476	outcome	TRUE	reported	UclFCL
rs682709	G	C	0.743623948684576	0.0175	0.0125	0.1599	outcome	TRUE	reported	UclFCL
rs6848050	C	T	0.778140471265143	-0.0048	0.0127	0.7034	outcome	TRUE	reported	UclFCL
rs6985793	C	T	0.380679242614268	0.008	0.0126	0.5261	outcome	TRUE	reported	UclFCL
rs707931	G	A	0.0496724396948409	0.079	0.0248	0.001435	outcome	TRUE	reported	UclFCL
rs7134375	A	C	0.424504102690755	-0.0072	0.0118	0.5399	outcome	TRUE	reported	UclFCL
rs7140110	C	T	0.27662060234953	0.0037	0.0127	0.7726	outcome	TRUE	reported	UclFCL
rs72555385	G	A	0.0416205983871409	-0.0469	0.0272	0.08428	outcome	TRUE	reported	UclFCL
rs7258382	C	T	0.142355764341209	0.016	0.0157	0.3077	outcome	TRUE	reported	UclFCL
rs72657503	C	A	0.0147120394028224	0.0201	0.0454	0.6576	outcome	TRUE	reported	UclFCL
rs72677850	A	G	0.016871778313242	0.0182	0.0435	0.676	outcome	TRUE	reported	UclFCL
rs72801474	A	G	0.0826309277414062	-0.0103	0.0202	0.6078	outcome	TRUE	reported	UclFCL
rs72831343	G	T	0.133137116616482	-0.0513	0.0165	0.001926	outcome	TRUE	reported	UclFCL
rs72836348	A	G	0.103206328366281	-0.0166	0.0194	0.3924	outcome	TRUE	reported	UclFCL
rs72836561	T	C	0.0318084127555548	-0.0068	0.0333	0.8382	outcome	TRUE	reported	UclFCL
rs72915163	G	C	0.000486	-0.9203	2.5956	0.7229	outcome	TRUE	reported	UclFCL
rs729761	G	T	0.759467643670995	7e-04	0.013	0.9548	outcome	TRUE	reported	UclFCL
rs7310615	G	C	0.537549011650269	0.047	0.0118	6.584e-05	outcome	TRUE	reported	UclFCL
rs73306876	G	A	0.11991289389132	0.0331	0.0181	0.06697	outcome	TRUE	reported	UclFCL
rs7340705	C	T	0.312173411044433	-0.0119	0.0126	0.3446	outcome	TRUE	reported	UclFCL
rs73728279	T	G	0.266591568464117	-0.0221	0.013	0.08853	outcome	TRUE	reported	UclFCL
rs739320	C	T	0.623076103817344	0.0128	0.0122	0.2926	outcome	TRUE	reported	UclFCL
rs740746	A	G	0.756236888645801	0.0215	0.0132	0.1046	outcome	TRUE	reported	UclFCL
rs7449190	C	T	0.857083812318926	0.0306	0.0168	0.06818	outcome	TRUE	reported	UclFCL
rs74563318	A	C	0.0337911161820497	0.021	0.0318	0.5093	outcome	TRUE	reported	UclFCL
rs7631606	G	T	0.268105592475869	0.0056	0.0134	0.6734	outcome	TRUE	reported	UclFCL
rs76450081	G	A	0.321721272572872	0.011	0.016	0.4913	outcome	TRUE	reported	UclFCL
rs76452347	T	C	0.197004019762933	-0.011	0.015	0.4606	outcome	TRUE	reported	UclFCL
rs76669111	T	G	0.133279462111006	-1e-04	0.016	0.9955	outcome	TRUE	reported	UclFCL
rs7670649	A	G	0.827923269765305	5e-04	0.0176	0.977	outcome	TRUE	reported	UclFCL
rs76895963	G	T	0.0237955963166367	-0.0151	0.0443	0.7325	outcome	TRUE	reported	UclFCL
rs7700107	C	A	0.150636336449786	0.0191	0.0169	0.2586	outcome	TRUE	reported	UclFCL
rs7701003	G	A	0.362326582637391	-0.0014	0.0121	0.9077	outcome	TRUE	reported	UclFCL
rs7733331	C	T	0.592919524352427	0.0023	0.0119	0.8487	outcome	TRUE	reported	UclFCL
rs7735249	G	C	0.115077263296102	0.0274	0.0185	0.1382	outcome	TRUE	reported	UclFCL
rs78025076	T	C	0.0174094353515396	-0.041	0.0414	0.322	outcome	TRUE	reported	UclFCL
rs7826687	G	C	0.34040826356586	0.0016	0.0129	0.9033	outcome	TRUE	reported	UclFCL
rs7896783	A	G	0.476037982719042	-0.0117	0.0116	0.3155	outcome	TRUE	reported	UclFCL
rs7911644	T	C	0.340329625932728	-0.0282	0.0124	0.02281	outcome	TRUE	reported	UclFCL
rs79287178	A	G	0.0341026527964285	0.035	0.0349	0.3154	outcome	TRUE	reported	UclFCL
rs79859736	A	G	0.0403480446485098	0.0416	0.0368	0.2577	outcome	TRUE	reported	UclFCL
rs8025505	T	C	0.353197612527771	0.0186	0.0134	0.1643	outcome	TRUE	reported	UclFCL
rs8027450	T	C	0.251428296298662	0.007	0.0125	0.5763	outcome	TRUE	reported	UclFCL
rs8070737	T	G	0.20887340635821	0.0126	0.015	0.4013	outcome	TRUE	reported	UclFCL
rs8126001	T	C	0.555238323327291	0.0122	0.0117	0.3002	outcome	TRUE	reported	UclFCL
rs863750	T	C	0.559260512890115	0.0106	0.0119	0.375	outcome	TRUE	reported	UclFCL
rs867939	A	G	0.505848466988881	0.0054	0.0118	0.6508	outcome	TRUE	reported	UclFCL
rs870526	T	C	0.521377970259822	0.0109	0.0116	0.3507	outcome	TRUE	reported	UclFCL
rs880315	C	T	0.446879792477357	-0.0178	0.0123	0.1477	outcome	TRUE	reported	UclFCL
rs897764	C	T	0.891095559105407	0.0251	0.0234	0.2853	outcome	TRUE	reported	UclFCL
rs9286351	G	A	0.424310703775568	-0.0123	0.0118	0.2956	outcome	TRUE	reported	UclFCL
rs9368222	A	C	0.319325860793259	-0.0022	0.0132	0.8651	outcome	TRUE	reported	UclFCL
rs9372846	G	C	0.450259384830387	0.0362	0.0117	0.002	outcome	TRUE	reported	UclFCL
rs9480889	G	C	0.80162218103575	-0.0234	0.0141	0.09865	outcome	TRUE	reported	UclFCL
rs951914	C	G	0.681969988931043	-0.0031	0.0129	0.8121	outcome	TRUE	reported	UclFCL
rs964184	C	G	0.825630089447117	-0.0227	0.0171	0.1855	outcome	TRUE	reported	UclFCL
rs9844972	C	G	0.0664846701573699	-0.0067	0.023	0.7723	outcome	TRUE	reported	UclFCL
rs9892166	G	C	0.793058999964367	0.0103	0.0132	0.4362	outcome	TRUE	reported	UclFCL
rs998584	A	C	0.499420812683948	0.036	0.0117	0.002	outcome	TRUE	reported	UclFCL
