# Supplementary material for: The causal effect of triglyceride and high blood pressure on IgA nephropathy: a Mendelian randomization study
Source: Front Med (Lausanne). 2024 Feb 8;11:1338462. doi: 10.3389/fmed.2024.1338462 (PMC10881685; doi:10.3389/fmed.2024.1338462)
Supplement: Supplementary file 8 [file Data_Sheet_5.CSV]

CASZ1
RP5-934G17.6
RP4-799D16.1
HIVEP3
GTF2B
WNT2B
NGF
RP4-663N10.1
NPR1
WNT3A
AGT
RP11-99J16__A.2
CACNB2
C10orf107
ADK
PTEN
PLCE1
NT5C2
INPP5A
LSP1
AC051649.12
SWAP70
SOX6
WT1
WT1-AS
HSD17B12
RP11-702F3.4
PTPRJ
OVOL1
OVOL1-AS1
RP11-770G2.5
ARHGAP42
SIK2
APOLD1
RP11-405A12.2
RP11-664H17.1
VDR
DIP2B
CAND1
GGTA2P
ATP2B1
RP11-981P6.1
SH2B3
KDM2B
SLC7A1
CDKL1
RAD51B
EXD1
MAP2K5
CSK
ABHD17C
FURIN
NAA60
C16orf90
LA16c-306E5.3
UBN1
PDILT
UMOD
ZNF689
RP11-146F11.2
RP11-146F11.3
FTO
CMIP
CHMP1A
DPEP1
HIC1
MIR212
MIR132
ZZEF1
LSMD1
GIP
RP11-1079K10.2
RP11-81K2.1
CTD-2501B8.5
SEPT9
CTC-782O7.1
INSR
CCDC151
RGL3
HAUS8
SNRNP70
DNAJC27-AS1
KCNK3
PRKD3
THADA
SLC4A10
AC092684.1
PPP1R1C
PLCB1
RP11-103J8.1
JPH2
ZBTB46
MRAP
RRP1B
ATG7
KAT2B
AC137675.1
CACNA1D
MUC13
RYK
MRAS
RP11-538P18.2
MECOM
FAM193A
LCORL
RP11-83C7.1
BANK1
RP11-498M5.2
SLC9B1
ENPEP
PCDH18
RP11-284M14.1
RP13-487K5.1
GUCY1A3
TERT
AC022431.2
PRDM6
FBN2
EBF1
CDKAL1
CASC15
HIST1H1T
HIST1H4C
FHL5
RP3-323P13.2
PLEKHG1
GRIFIN
C1GALT1
HOTTIP
POM121C
RP5-884M6.1
RNA5SP236
FOXP2
ZC3HC1
RNA5SP245
RP11-306G20.1
NOS3
PRKAG2
LINC01006
CTD-2135J3.3
SOX7
EBF2
NBN
RP11-127H5.1
CYP11B2
GML
HRCT1
LINC00961
SVEP1
ABO
DBH
DBH-AS1
AC211429.1
