# Supplementary material for: The causal effect of triglyceride and high blood pressure on IgA nephropathy: a Mendelian randomization study
Source: Front Med (Lausanne). 2024 Feb 8;11:1338462. doi: 10.3389/fmed.2024.1338462 (PMC10881685; doi:10.3389/fmed.2024.1338462)
Supplement: Supplementary file 9 [file Data_Sheet_6.CSV]

ASAP3
ARID1A
RP5-968P14.2
SSBP3
USP1
Y_RNA
RP4-713B5.2
MIR137HG
SV2A
BOLA1
HAX1
GALNT2
AKR1C4
RP11-445P17.6
AKR1CL1
SLC16A9
JMJD1C
PLA2G12B
IDE
CYP26A1
CRTAC1
ADRB1
INPP5A
ARNTL
PDE3B
BDNF
BDNF-AS
ACP2
NR1H3
TMEM258
MYRF
FEN1
MIR611
FADS2
FKBP2
VEGFB
DNAJC4
RP11-783K16.14
GAB2
RP11-452H21.1
AP000770.1
ZNF259
AP006216.11
AP006216.10
SIK3
APOA1-AS
RNF214
BACE1
CCND2
CCND2-AS2
CCND2-AS1
SLCO1B1
RBMS2
R3HDM2
RIC8B
MPHOSPH9
CCDC92
DNAH10
DNAH10OS
RP11-380L11.3
FAM101A
DLEU1
GPR180
GAS6
GAS6-AS1
CATSPER2P1
RNU6-354P
ZNF280D
LIPC
ALDH1A2
RP11-355N15.1
USP3
RP11-321F6.1
PCSK6
ABCA17P
RRN3
NTAN1
PDXDC1
KAT8
PRSS8
RP11-388M20.2
AC012181.1
NFAT5
PMFBP1
CMIP
BANP
WDR81
TLCD2
MIR22HG
TNFSF12
TNFSF12-TNFSF13
TNFSF13
PEMT
RNU6-468P
STAT3
CD300LG
SNX11
VMP1
APOH
BPTF
GRB2
RP11-16C1.2
RP11-16C1.3
PGS1
SNORA30
EMILIN2
NPC1
MIR122
RP11-1151B14.3
INSR
MAP2K7
TGFBR3L
CTD-3193O13.13
ANGPTL4
TM6SF2
AC138430.4
SUGP1
PEPD
HPN
HPN-AS1
APOE
APOC1
APOC1P1
AC005779.1
MARK4
AC006126.3
AC005779.2
FGF21
FUT1
ZNF579
CTD-2537I9.5
APOB
GCKR
RP11-373D23.3
BCL2L11
COBLL1
VIL1
GLB1L
ANKZF1
SIGLEC1
CBFA2T2
EYA2
C20orf201
RGS19
OPRL1
MAFF
PLA2G6
KDELR3
DDX17
PPARA
CDPF1
PPARG
PCCB
SLC2A2
RP11-408H1.3
RGS12
HGFAC
LCORL
AFF1
FAM13A
ADH4
RP11-696N14.1
CCDC109B
RP11-171N4.4
ARL15
CTC-236F12.4
DMGDH
VCAN
TNFAIP8
HSPA4
RP11-485M7.3
DIAPH1
CTD-2024I7.13
CDKAL1
VWA7
VEGFA
ARMC2
RSPO3
LPAL2
RP1-81D8.4
ACTB
AC006483.1
SNX13
MIR148A
CTD-2227E11.1
SNX10
GCK
MLXIPL
STX1A
WBSCR22
MIR4284
MET
PINX1
RP11-177H2.2
SOX7
NAT2
LPL
SLC18A1
RP11-1102P16.1
RP11-136O12.2
HNRNPK
MIR7-1
RP11-575L7.8
GADD45G
ABCA1
ABO
SEC16A
CR759787.1
