# Supplementary material for: The causal effect of triglyceride and high blood pressure on IgA nephropathy: a Mendelian randomization study
Source: Front Med (Lausanne). 2024 Feb 8;11:1338462. doi: 10.3389/fmed.2024.1338462 (PMC10881685; doi:10.3389/fmed.2024.1338462)
Supplement: Supplementary file 10 [file Data_Sheet_7.CSV]

ONTOLOGY	ID	Description	GeneRatio	BgRatio	pvalue	p.adjust	qvalue	geneID	Count
BP	GO:0055088	lipid homeostasis	15/144	174/18903	4.7829994694851e-12	1.31867295373704e-08	1.12627050665665e-08	PLA2G12B/NR1H3/LIPC/TLCD2/NPC1/ANGPTL4/TM6SF2/APOE/APOB/GCKR/PPARG/MIR148A/MLXIPL/LPL/ABCA1	15
BP	GO:0055090	acylglycerol homeostasis	8/144	42/18903	8.84335224389686e-10	8.12704071214121e-07	6.94125577880606e-07	PLA2G12B/NR1H3/LIPC/ANGPTL4/APOE/GCKR/MLXIPL/LPL	8
BP	GO:0070328	triglyceride homeostasis	8/144	42/18903	8.84335224389686e-10	8.12704071214121e-07	6.94125577880606e-07	PLA2G12B/NR1H3/LIPC/ANGPTL4/APOE/GCKR/MLXIPL/LPL	8
BP	GO:0010885	regulation of cholesterol storage	6/144	19/18903	4.40106761026525e-09	3.03343585037533e-06	2.59083901162194e-06	NR1H3/APOB/PPARA/PPARG/LPL/ABCA1	6
BP	GO:0010878	cholesterol storage	6/144	21/18903	8.69241351846265e-09	4.7929968140803e-06	4.09366927174757e-06	NR1H3/APOB/PPARA/PPARG/LPL/ABCA1	6
BP	GO:0097006	regulation of plasma lipoprotein particle levels	9/144	84/18903	1.52251615365729e-08	6.99596172605522e-06	5.97520813286201e-06	LIPC/APOE/APOC1/FGF21/APOB/MIR148A/LPL/HNRNPK/ABCA1	9
BP	GO:0015850	organic hydroxy compound transport	14/144	292/18903	5.26907084912446e-08	2.07526119014802e-05	1.77246789315661e-05	AKR1C4/NR1H3/SLCO1B1/LIPC/NPC1/APOE/APOC1/APOB/PPARG/ACTB/MIR148A/STX1A/SLC18A1/ABCA1	14
BP	GO:0033344	cholesterol efflux	8/144	71/18903	6.6195655933182e-08	2.13421041665315e-05	1.82281606706492e-05	NR1H3/NPC1/APOE/APOC1/APOB/PPARG/MIR148A/ABCA1	8
BP	GO:0042632	cholesterol homeostasis	9/144	100/18903	7.09681351910919e-08	2.13421041665315e-05	1.82281606706492e-05	PLA2G12B/NR1H3/LIPC/NPC1/APOE/APOB/MIR148A/LPL/ABCA1	9
BP	GO:0055092	sterol homeostasis	9/144	101/18903	7.74106063348983e-08	2.13421041665315e-05	1.82281606706492e-05	PLA2G12B/NR1H3/LIPC/NPC1/APOE/APOB/MIR148A/LPL/ABCA1	9
BP	GO:0010743	regulation of macrophage derived foam cell differentiation	6/144	32/18903	1.35488960441002e-07	3.39584603578039e-05	2.90037133499064e-05	NR1H3/APOB/PPARA/PPARG/LPL/ABCA1	6
BP	GO:0034381	plasma lipoprotein particle clearance	7/144	53/18903	1.47890728176181e-07	3.39778947984776e-05	2.90203121868523e-05	LIPC/APOE/APOC1/FGF21/APOB/MIR148A/HNRNPK	7
BP	GO:0010876	lipid localization	17/144	483/18903	1.6670075832517e-07	3.53533839001918e-05	3.01951090180895e-05	AKR1C4/PLA2G12B/NR1H3/SLCO1B1/LIPC/VMP1/APOH/NPC1/APOE/APOC1/APOB/PLA2G6/PPARA/PPARG/MIR148A/LPL/ABCA1	17
BP	GO:0055094	response to lipoprotein particle	6/144	34/18903	1.98579134008412e-07	3.77729794823706e-05	3.22616708100197e-05	NPC1/APOE/FGF21/PPARG/LPL/ABCA1	6
BP	GO:0006869	lipid transport	16/144	433/18903	2.05511313832267e-07	3.77729794823706e-05	3.22616708100197e-05	AKR1C4/PLA2G12B/NR1H3/SLCO1B1/LIPC/VMP1/APOH/NPC1/APOE/APOC1/APOB/PLA2G6/PPARA/PPARG/MIR148A/ABCA1	16
BP	GO:0071402	cellular response to lipoprotein particle stimulus	6/144	37/18903	3.36871866198051e-07	5.48689346742908e-05	4.68632216048674e-05	NPC1/APOE/FGF21/PPARG/LPL/ABCA1	6
BP	GO:0051004	regulation of lipoprotein lipase activity	5/144	20/18903	3.38328577969874e-07	5.48689346742908e-05	4.68632216048674e-05	NR1H3/PCSK6/APOH/ANGPTL4/APOC1	5
BP	GO:0030301	cholesterol transport	9/144	121/18903	3.68168343497008e-07	5.63911179456251e-05	4.81633090294039e-05	NR1H3/LIPC/NPC1/APOE/APOC1/APOB/PPARG/MIR148A/ABCA1	9
BP	GO:0010742	macrophage derived foam cell differentiation	6/144	38/18903	3.97538130490898e-07	5.76848750401792e-05	4.92682990530825e-05	NR1H3/APOB/PPARA/PPARG/LPL/ABCA1	6
BP	GO:0090077	foam cell differentiation	6/144	39/18903	4.66885231493494e-07	6.43601291613781e-05	5.49695927816287e-05	NR1H3/APOB/PPARA/PPARG/LPL/ABCA1	6
BP	GO:0071404	cellular response to low-density lipoprotein particle stimulus	5/144	22/18903	5.67652387574261e-07	7.4524649168678e-05	6.36510471681014e-05	NPC1/FGF21/PPARG/LPL/ABCA1	5
BP	GO:0006639	acylglycerol metabolic process	9/144	132/18903	7.70334890725473e-07	9.65369678968241e-05	8.24516339977456e-05	NR1H3/LIPC/APOH/PGS1/APOE/APOC1/FGF21/APOB/LPL	9
BP	GO:0006638	neutral lipid metabolic process	9/144	133/18903	8.20947503657571e-07	9.84066203297358e-05	8.40484927085578e-05	NR1H3/LIPC/APOH/PGS1/APOE/APOC1/FGF21/APOB/LPL	9
BP	GO:0015918	sterol transport	9/144	135/18903	9.30862104598437e-07	0.000106932784265745	9.13306371923993e-05	NR1H3/LIPC/NPC1/APOE/APOC1/APOB/PPARG/MIR148A/ABCA1	9
BP	GO:0010887	negative regulation of cholesterol storage	4/144	11/18903	1.02253048482741e-06	0.000112764661866767	9.63116081919548e-05	NR1H3/PPARA/PPARG/ABCA1	4
BP	GO:0071827	plasma lipoprotein particle organization	6/144	45/18903	1.12260465964465e-06	0.000119039271024627	0.000101670713507089	LIPC/APOE/APOC1/APOB/LPL/ABCA1	6
BP	GO:0006641	triglyceride metabolic process	8/144	104/18903	1.29750673389656e-06	0.000132489854272326	0.000113158774414293	NR1H3/LIPC/APOH/APOE/APOC1/FGF21/APOB/LPL	8
BP	GO:1905952	regulation of lipid localization	10/144	185/18903	1.56232462898499e-06	0.000153833178646844	0.000131387977257121	NR1H3/APOE/APOC1/APOB/PLA2G6/PPARA/PPARG/MIR148A/LPL/ABCA1	10
BP	GO:0071825	protein-lipid complex subunit organization	6/144	48/18903	1.6598875799093e-06	0.000157803795096895	0.000134779256488461	LIPC/APOE/APOC1/APOB/LPL/ABCA1	6
BP	GO:0010745	negative regulation of macrophage derived foam cell differentiation	4/144	13/18903	2.18934181014401e-06	0.000201200512352234	0.000171844127343584	NR1H3/PPARA/PPARG/ABCA1	4
BP	GO:0034368	protein-lipid complex remodeling	5/144	30/18903	2.92479993626186e-06	0.000251989794508561	0.000215222942678216	LIPC/APOE/APOC1/APOB/LPL	5
BP	GO:0034369	plasma lipoprotein particle remodeling	5/144	30/18903	2.92479993626186e-06	0.000251989794508561	0.000215222942678216	LIPC/APOE/APOC1/APOB/LPL	5
BP	GO:0010883	regulation of lipid storage	6/144	54/18903	3.36480795416142e-06	0.000281114409988576	0.000240098098674931	NR1H3/APOB/PPARA/PPARG/LPL/ABCA1	6
BP	GO:0034367	protein-containing complex remodeling	5/144	32/18903	4.08271182880244e-06	0.00033105989741201	0.000282756234087649	LIPC/APOE/APOC1/APOB/LPL	5
BP	GO:0019915	lipid storage	7/144	87/18903	4.51909726193606e-06	0.000355975747175935	0.000304036709021082	NR1H3/APOE/APOB/PPARA/PPARG/LPL/ABCA1	7
BP	GO:1905953	negative regulation of lipid localization	6/144	65/18903	1.00462465549008e-05	0.00076937504866282	0.000657118524658278	NR1H3/APOC1/PPARA/PPARG/MIR148A/ABCA1	6
BP	GO:0016042	lipid catabolic process	12/144	336/18903	1.03976893005397e-05	0.000774768362205078	0.000661724920776878	PLA2G12B/CYP26A1/PDE3B/LIPC/APOE/APOC1/FGF21/APOB/PLA2G6/PPARA/PCCB/LPL	12
BP	GO:0001936	regulation of endothelial cell proliferation	9/144	183/18903	1.13620928772639e-05	0.00082434973848991	0.000704072071092503	VEGFB/ALDH1A2/TNFSF12/STAT3/APOH/APOE/FUT1/PPARG/VEGFA	9
BP	GO:0046503	glycerolipid catabolic process	6/144	68/18903	1.30653853126962e-05	0.000923622238643677	0.000788860106464275	LIPC/APOC1/FGF21/APOB/PLA2G6/LPL	6
BP	GO:0042953	lipoprotein transport	4/144	20/18903	1.42323457505948e-05	0.000980964430859747	0.000837835722212646	VMP1/APOB/PPARG/MIR148A	4
BP	GO:0044872	lipoprotein localization	4/144	21/18903	1.74772883085322e-05	0.00117524106991764	0.00100376621171211	VMP1/APOB/PPARG/MIR148A	4
BP	GO:0010888	negative regulation of lipid storage	4/144	22/18903	2.12349851798561e-05	0.00139392509859199	0.00119054290344206	NR1H3/PPARA/PPARG/ABCA1	4
BP	GO:0001935	endothelial cell proliferation	9/144	199/18903	2.21579400946422e-05	0.00142068467071927	0.00121339809037245	VEGFB/ALDH1A2/TNFSF12/STAT3/APOH/APOE/FUT1/PPARG/VEGFA	9
BP	GO:0045834	positive regulation of lipid metabolic process	8/144	154/18903	2.38703732051807e-05	0.00149569588469735	0.00127746470956912	NR1H3/APOE/APOC1/FGF21/PLA2G6/PPARA/PPARG/MLXIPL	8
BP	GO:0032368	regulation of lipid transport	8/144	155/18903	2.50093623757577e-05	0.00151854233075722	0.00129697771945246	NR1H3/APOE/APOC1/PLA2G6/PPARA/PPARG/MIR148A/ABCA1	8
BP	GO:1905954	positive regulation of lipid localization	7/144	113/18903	2.53365786053073e-05	0.00151854233075722	0.00129697771945246	NR1H3/APOE/APOB/PLA2G6/PPARG/LPL/ABCA1	7
BP	GO:0006110	regulation of glycolytic process	5/144	47/18903	2.83714489884212e-05	0.00166425712470377	0.00142143183397757	STAT3/INSR/PPARA/GCK/MLXIPL	5
BP	GO:0032371	regulation of sterol transport	6/144	81/18903	3.57216272264825e-05	0.00200988829109005	0.00171663329979895	NR1H3/APOE/APOC1/PPARG/MIR148A/ABCA1	6
BP	GO:0032374	regulation of cholesterol transport	6/144	81/18903	3.57216272264825e-05	0.00200988829109005	0.00171663329979895	NR1H3/APOE/APOC1/PPARG/MIR148A/ABCA1	6
BP	GO:0007613	memory	7/144	120/18903	3.73372231637233e-05	0.0020587744852477	0.0017583866993105	BDNF/FEN1/CCND2/NTAN1/INSR/APOE/PLA2G6	7
BP	GO:0034377	plasma lipoprotein particle assembly	4/144	26/18903	4.23833453701133e-05	0.00229119378794907	0.00195689460460152	APOE/APOC1/APOB/ABCA1	4
BP	GO:0010875	positive regulation of cholesterol efflux	4/144	27/18903	4.94608567081805e-05	0.00262237657585488	0.0022397557987085	NR1H3/APOE/PPARG/ABCA1	4
BP	GO:0010874	regulation of cholesterol efflux	5/144	53/18903	5.11663432579905e-05	0.00266161525211849	0.00227326931217725	NR1H3/APOE/PPARG/MIR148A/ABCA1	5
BP	GO:0044242	cellular lipid catabolic process	9/144	222/18903	5.21537839103539e-05	0.00266274041186751	0.00227423030423902	CYP26A1/LIPC/APOC1/FGF21/APOB/PLA2G6/PPARA/PCCB/LPL	9
BP	GO:0046486	glycerolipid metabolic process	12/144	399/18903	5.61142263873958e-05	0.00281285313000091	0.00240244065892066	INPP5A/NR1H3/LIPC/PEMT/APOH/PGS1/APOE/APOC1/FGF21/APOB/PLA2G6/LPL	12
BP	GO:0062012	regulation of small molecule metabolic process	11/144	339/18903	5.87857454732274e-05	0.00289414821910157	0.00247187429743627	NR1H3/STAT3/INSR/APOE/APOC1/APOB/GCKR/PPARA/PPARG/GCK/MLXIPL	11
BP	GO:0065005	protein-lipid complex assembly	4/144	29/18903	6.61498725536138e-05	0.00317866602616372	0.00271487921674141	APOE/APOC1/APOB/ABCA1	4
BP	GO:0043470	regulation of carbohydrate catabolic process	5/144	56/18903	6.68707397597011e-05	0.00317866602616372	0.00271487921674141	STAT3/INSR/PPARA/GCK/MLXIPL	5
BP	GO:0019216	regulation of lipid metabolic process	11/144	347/18903	7.2427696437604e-05	0.00338446032336397	0.00289064686763461	PDE3B/NR1H3/TM6SF2/APOE/APOC1/FGF21/APOB/PLA2G6/PPARA/PPARG/MLXIPL	11
BP	GO:0009743	response to carbohydrate	9/144	234/18903	7.8221929244153e-05	0.00359429764876883	0.00306986764419597	GAS6/MAP2K7/FGF21/APOB/GCKR/PLA2G6/GCK/MLXIPL/LPL	9
BP	GO:0019433	triglyceride catabolic process	4/144	31/18903	8.66043399204839e-05	0.0039142322157504	0.00334312180158969	LIPC/FGF21/APOB/LPL	4
BP	GO:0034370	triglyceride-rich lipoprotein particle remodeling	3/144	12/18903	9.0570013312297e-05	0.00396351629685719	0.00338521503391159	LIPC/APOE/LPL	3
BP	GO:0034372	very-low-density lipoprotein particle remodeling	3/144	12/18903	9.0570013312297e-05	0.00396351629685719	0.00338521503391159	LIPC/APOE/LPL	3
BP	GO:0033700	phospholipid efflux	3/144	13/18903	0.000117084214762943	0.0050437684390849	0.00430785178330104	APOE/APOC1/ABCA1	3
BP	GO:0042593	glucose homeostasis	9/144	248/18903	0.000121712285494084	0.0050870608172876	0.0043448275388093	GAS6/STAT3/INSR/FGF21/GCKR/PLA2G6/PPARG/GCK/MLXIPL	9
BP	GO:0010984	regulation of lipoprotein particle clearance	4/144	34/18903	0.000125402610796292	0.0050870608172876	0.0043448275388093	APOC1/FGF21/MIR148A/HNRNPK	4
BP	GO:0034383	low-density lipoprotein particle clearance	4/144	34/18903	0.000125402610796292	0.0050870608172876	0.0043448275388093	FGF21/APOB/MIR148A/HNRNPK	4
BP	GO:0033500	carbohydrate homeostasis	9/144	249/18903	0.000125469762631686	0.0050870608172876	0.0043448275388093	GAS6/STAT3/INSR/FGF21/GCKR/PLA2G6/PPARG/GCK/MLXIPL	9
BP	GO:1901653	cellular response to peptide	11/144	373/18903	0.000137094054932255	0.0054778015862062	0.00467855684032731	IDE/PDE3B/BACE1/STAT3/GRB2/INSR/FGF21/BCL2L11/PPARG/GCK/LPL	11
BP	GO:0062013	positive regulation of small molecule metabolic process	7/144	152/18903	0.000165802884443631	0.00653026503444416	0.00557745943609628	NR1H3/INSR/APOE/PPARA/PPARG/GCK/MLXIPL	7
BP	GO:0016125	sterol metabolic process	7/144	154/18903	0.000179745613782905	0.00697969939717564	0.00596131857720325	CYP26A1/LIPC/NPC1/APOE/APOC1/APOB/ABCA1	7
BP	GO:0010889	regulation of sequestering of triglyceride	3/144	15/18903	0.000184199020354293	0.00705328748773314	0.00602416971538821	PPARA/PPARG/LPL	3
BP	GO:0050878	regulation of body fluid levels	11/144	390/18903	0.000201880427847972	0.00762444300790218	0.00651199015278895	JMJD1C/NR1H3/GAS6/APOH/EMILIN2/APOE/OPRL1/HGFAC/VEGFA/ACTB/MET	11
BP	GO:0032373	positive regulation of sterol transport	4/144	39/18903	0.000215940740804513	0.00793798163197391	0.00677978157445188	NR1H3/APOE/PPARG/ABCA1	4
BP	GO:0032376	positive regulation of cholesterol transport	4/144	39/18903	0.000215940740804513	0.00793798163197391	0.00677978157445188	NR1H3/APOE/PPARG/ABCA1	4
BP	GO:0034374	low-density lipoprotein particle remodeling	3/144	16/18903	0.000225443122132666	0.00796854727845847	0.00680588750621828	LIPC/APOE/APOB	3
BP	GO:0034375	high-density lipoprotein particle remodeling	3/144	16/18903	0.000225443122132666	0.00796854727845847	0.00680588750621828	LIPC/APOE/APOC1	3
BP	GO:0034638	phosphatidylcholine catabolic process	3/144	16/18903	0.000225443122132666	0.00796854727845847	0.00680588750621828	LIPC/APOC1/PLA2G6	3
BP	GO:1903578	regulation of ATP metabolic process	5/144	73/18903	0.000237056999989628	0.00822008977959452	0.00702072841836205	STAT3/INSR/PPARA/GCK/MLXIPL	5
BP	GO:0045923	positive regulation of fatty acid metabolic process	4/144	40/18903	0.000238522735715474	0.00822008977959452	0.00702072841836205	NR1H3/PPARA/PPARG/MLXIPL	4
BP	GO:0006631	fatty acid metabolic process	11/144	400/18903	0.000250935145017151	0.00854108882484304	0.00729489174013473	AKR1C4/NR1H3/FADS2/LIPC/APOC1/PPARA/PPARG/PCCB/ADH4/MLXIPL/LPL	11
BP	GO:0046461	neutral lipid catabolic process	4/144	41/18903	0.000262754511677162	0.0087278817914932	0.00745443047079025	LIPC/FGF21/APOB/LPL	4
BP	GO:0046464	acylglycerol catabolic process	4/144	41/18903	0.000262754511677162	0.0087278817914932	0.00745443047079025	LIPC/FGF21/APOB/LPL	4
BP	GO:0072330	monocarboxylic acid biosynthetic process	8/144	218/18903	0.000270482350160133	0.00887761713561293	0.0075823185126343	AKR1C4/NR1H3/FADS2/LIPC/ALDH1A2/APOC1/MLXIPL/LPL	8
BP	GO:0046470	phosphatidylcholine metabolic process	5/144	77/18903	0.000304323608400915	0.00987082574542732	0.0084306119132241	NR1H3/LIPC/PEMT/APOC1/PLA2G6	5
BP	GO:0030730	sequestering of triglyceride	3/144	18/18903	0.000324853611342243	0.0104142024008205	0.00889470659207586	PPARA/PPARG/LPL	3
BP	GO:0045765	regulation of angiogenesis	10/144	349/18903	0.000348550580394862	0.0110454477028579	0.0094338493447466	PDE3B/VEGFB/TNFSF12/STAT3/APOH/EMILIN2/ANGPTL4/FUT1/PPARG/VEGFA	10
BP	GO:1901342	regulation of vasculature development	10/144	355/18903	0.000398568247132418	0.0124869620152736	0.0106650379047275	PDE3B/VEGFB/TNFSF12/STAT3/APOH/EMILIN2/ANGPTL4/FUT1/PPARG/VEGFA	10
BP	GO:0010677	negative regulation of cellular carbohydrate metabolic process	4/144	46/18903	0.000411101845583331	0.0127349189693623	0.0108768164230622	STAT3/GCKR/PPARA/GCK	4
BP	GO:0006096	glycolytic process	5/144	83/18903	0.000431178285840796	0.0131494364103139	0.0112308532347793	STAT3/INSR/PPARA/GCK/MLXIPL	5
BP	GO:0001659	temperature homeostasis	7/144	178/18903	0.000434022021522874	0.0131494364103139	0.0112308532347793	ADRB1/NR1H3/PEMT/STAT3/FGF21/VEGFA/GADD45G	7
BP	GO:0043691	reverse cholesterol transport	3/144	20/18903	0.00044880149696713	0.0134494100775911	0.011487058909788	LIPC/APOE/ABCA1	3
BP	GO:0006757	ATP generation from ADP	5/144	84/18903	0.000455688831527632	0.0135089689088353	0.0115379277433765	STAT3/INSR/PPARA/GCK/MLXIPL	5
BP	GO:0046890	regulation of lipid biosynthetic process	7/144	182/18903	0.000495789369183191	0.0145413967110432	0.0124197180163807	NR1H3/APOE/APOC1/APOB/PLA2G6/PPARA/MLXIPL	7
BP	GO:0006066	alcohol metabolic process	10/144	367/18903	0.000516665211563501	0.0149941682976902	0.0128064274600283	AKR1C4/INPP5A/LIPC/ALDH1A2/NPC1/APOE/APOC1/APOB/ADH4/ABCA1	10
BP	GO:0032370	positive regulation of lipid transport	5/144	88/18903	0.000564367557339842	0.0157486117692076	0.0134507930159469	NR1H3/APOE/PLA2G6/PPARG/ABCA1	5
BP	GO:0046889	positive regulation of lipid biosynthetic process	5/144	88/18903	0.000564367557339842	0.0157486117692076	0.0134507930159469	NR1H3/APOE/PLA2G6/PPARA/MLXIPL	5
BP	GO:0043467	regulation of generation of precursor metabolites and energy	6/144	134/18903	0.000568224400324915	0.0157486117692076	0.0134507930159469	IDE/STAT3/INSR/PPARA/GCK/MLXIPL	6
BP	GO:0071375	cellular response to peptide hormone stimulus	9/144	306/18903	0.000572417669256933	0.0157486117692076	0.0134507930159469	IDE/PDE3B/STAT3/GRB2/INSR/FGF21/PPARG/GCK/LPL	9
BP	GO:0042060	wound healing	11/144	442/18903	0.000581580390958	0.0157486117692076	0.0134507930159469	JMJD1C/GAS6/APOH/EMILIN2/APOE/VIL1/PPARA/PPARG/HGFAC/VEGFA/ACTB	11
BP	GO:0045766	positive regulation of angiogenesis	7/144	187/18903	0.000582647225411381	0.0157486117692076	0.0134507930159469	VEGFB/TNFSF12/STAT3/EMILIN2/ANGPTL4/FUT1/VEGFA	7
BP	GO:1904018	positive regulation of vasculature development	7/144	187/18903	0.000582647225411381	0.0157486117692076	0.0134507930159469	VEGFB/TNFSF12/STAT3/EMILIN2/ANGPTL4/FUT1/VEGFA	7
BP	GO:0010988	regulation of low-density lipoprotein particle clearance	3/144	22/18903	0.000599550004008009	0.0160481491364086	0.0137066260497283	FGF21/MIR148A/HNRNPK	3
BP	GO:0060191	regulation of lipase activity	5/144	90/18903	0.000625488674869724	0.0165814641982291	0.0141621271830321	NR1H3/PCSK6/APOH/ANGPTL4/APOC1	5
BP	GO:0045912	negative regulation of carbohydrate metabolic process	4/144	52/18903	0.000658348917703528	0.0172863615819869	0.0147641757283488	STAT3/GCKR/PPARA/GCK	4
BP	GO:0008203	cholesterol metabolic process	6/144	139/18903	0.000689152166598287	0.0178159384995364	0.0152164841354878	LIPC/NPC1/APOE/APOC1/APOB/ABCA1	6
BP	GO:0046031	ADP metabolic process	5/144	92/18903	0.000691441936688572	0.0178159384995364	0.0152164841354878	STAT3/INSR/PPARA/GCK/MLXIPL	5
BP	GO:1900542	regulation of purine nucleotide metabolic process	5/144	94/18903	0.000762465573766268	0.0194640517303111	0.0166241275683737	STAT3/INSR/PPARA/GCK/MLXIPL	5
BP	GO:0019217	regulation of fatty acid metabolic process	5/144	96/18903	0.000838801564475878	0.021076053070438	0.0180009280562662	NR1H3/APOC1/PPARA/PPARG/MLXIPL	5
BP	GO:0009746	response to hexose	7/144	199/18903	0.00084090164590068	0.021076053070438	0.0180009280562662	GAS6/FGF21/GCKR/PLA2G6/GCK/MLXIPL/LPL	7
BP	GO:0001701	in utero embryonic development	10/144	393/18903	0.000874003161439178	0.0217083487935839	0.0185409679671829	RRN3/CMIP/PEMT/BPTF/GRB2/APOB/BCL2L11/MAFF/VEGFA/RSPO3	10
BP	GO:0120162	positive regulation of cold-induced thermogenesis	5/144	98/18903	0.000920695421733497	0.0223232222488477	0.0190661276256314	ADRB1/PEMT/FGF21/VEGFA/GADD45G	5
BP	GO:0106106	cold-induced thermogenesis	6/144	147/18903	0.000923049450986087	0.0223232222488477	0.0190661276256314	ADRB1/NR1H3/PEMT/FGF21/VEGFA/GADD45G	6
BP	GO:0120161	regulation of cold-induced thermogenesis	6/144	147/18903	0.000923049450986087	0.0223232222488477	0.0190661276256314	ADRB1/NR1H3/PEMT/FGF21/VEGFA/GADD45G	6
BP	GO:0006140	regulation of nucleotide metabolic process	5/144	99/18903	0.000963804186848578	0.0231061577664481	0.0197348280638926	STAT3/INSR/PPARA/GCK/MLXIPL	5
BP	GO:1902652	secondary alcohol metabolic process	6/144	149/18903	0.000990081214141797	0.0233625858240177	0.0199538416999132	LIPC/NPC1/APOE/APOC1/APOB/ABCA1	6
BP	GO:0043281	regulation of cysteine-type endopeptidase activity involved in apoptotic process	7/144	205/18903	0.00100013628156762	0.0233625858240177	0.0199538416999132	GAS6/BCL2L11/VIL1/PPARG/TNFAIP8/VEGFA/SOX7	7
BP	GO:0030522	intracellular receptor signaling pathway	8/144	266/18903	0.00100335491725928	0.0233625858240177	0.0199538416999132	ARID1A/CYP26A1/NR1H3/ALDH1A2/STAT3/DDX17/PPARA/PPARG	8
BP	GO:0006165	nucleoside diphosphate phosphorylation	5/144	100/18903	0.001008395978621	0.0233625858240177	0.0199538416999132	STAT3/INSR/PPARA/GCK/MLXIPL	5
BP	GO:0048638	regulation of developmental growth	9/144	332/18903	0.00101949601596362	0.0234229209667641	0.0200053735764089	ADRB1/BDNF/STAT3/INSR/APOE/BCL2L11/VIL1/PPARA/VEGFA	9
BP	GO:0015908	fatty acid transport	5/144	101/18903	0.00105450238460456	0.0239132359988874	0.0204241486472753	PLA2G12B/APOE/PLA2G6/PPARA/PPARG	5
BP	GO:0034284	response to monosaccharide	7/144	207/18903	0.00105818454547126	0.0239132359988874	0.0204241486472753	GAS6/FGF21/GCKR/PLA2G6/GCK/MLXIPL/LPL	7
BP	GO:0032868	response to insulin	8/144	269/18903	0.00107815078861242	0.024166355481337	0.0206403364495164	IDE/PDE3B/GRB2/INSR/PPARA/PPARG/GCK/LPL	8
BP	GO:0032869	cellular response to insulin stimulus	7/144	208/18903	0.00108818544452235	0.0241945747624849	0.0206644383649958	IDE/PDE3B/GRB2/INSR/PPARG/GCK/LPL	7
BP	GO:0046939	nucleotide phosphorylation	5/144	102/18903	0.00110215517288109	0.0243091344930653	0.0207622831303999	STAT3/INSR/PPARA/GCK/MLXIPL	5
BP	GO:0007611	learning or memory	8/144	273/18903	0.00118474997289277	0.025894860383707	0.0221166419175506	BDNF/FEN1/CCND2/NTAN1/INSR/APOE/OPRL1/PLA2G6	8
BP	GO:0009135	purine nucleoside diphosphate metabolic process	5/144	104/18903	0.00120222783065451	0.025894860383707	0.0221166419175506	STAT3/INSR/PPARA/GCK/MLXIPL	5
BP	GO:0009179	purine ribonucleoside diphosphate metabolic process	5/144	104/18903	0.00120222783065451	0.025894860383707	0.0221166419175506	STAT3/INSR/PPARA/GCK/MLXIPL	5
BP	GO:0016052	carbohydrate catabolic process	6/144	155/18903	0.00121381359881506	0.0259417371467684	0.0221566790742496	STAT3/INSR/FUT1/PPARA/GCK/MLXIPL	6
BP	GO:0051235	maintenance of location	9/144	342/18903	0.00125329010988524	0.02657939102272	0.0227012953507148	NR1H3/APOE/APOB/KDELR3/PPARA/PPARG/DIAPH1/LPL/ABCA1	9
BP	GO:1904036	negative regulation of epithelial cell apoptotic process	4/144	62/18903	0.00127914086639357	0.0269205447988327	0.0229926727048809	GAS6/ANGPTL4/FGF21/PPARA	4
BP	GO:0050678	regulation of epithelial cell proliferation	10/144	414/18903	0.00129303001915248	0.027006695172753	0.0230662532124729	VEGFB/ALDH1A2/TNFSF12/STAT3/APOH/HPN/APOE/FUT1/PPARG/VEGFA	10
BP	GO:0022600	digestive system process	5/144	106/18903	0.00130887144981081	0.0271320194520933	0.0231732919131523	NR1H3/NPC1/VIL1/OPRL1/SNX10	5
BP	GO:0050994	regulation of lipid catabolic process	4/144	63/18903	0.00135786883225936	0.0279376445562615	0.0238613713885638	PDE3B/APOC1/FGF21/PPARA	4
BP	GO:0006090	pyruvate metabolic process	5/144	108/18903	0.00142234598320555	0.0285334722477758	0.0243702641766506	STAT3/INSR/PPARA/GCK/MLXIPL	5
BP	GO:0062014	negative regulation of small molecule metabolic process	5/144	108/18903	0.00142234598320555	0.0285334722477758	0.0243702641766506	STAT3/APOE/APOC1/PPARA/GCK	5
BP	GO:0042180	cellular ketone metabolic process	7/144	218/18903	0.00142647265920259	0.0285334722477758	0.0243702641766506	AKR1C4/NR1H3/APOC1/PPARA/PPARG/ADH4/MLXIPL	7
BP	GO:1990845	adaptive thermogenesis	6/144	160/18903	0.00142822603198878	0.0285334722477758	0.0243702641766506	ADRB1/NR1H3/PEMT/FGF21/VEGFA/GADD45G	6
BP	GO:0043434	response to peptide hormone	10/144	421/18903	0.00146459713187695	0.0290495992272284	0.0248110850739018	IDE/PDE3B/STAT3/GRB2/INSR/FGF21/PPARA/PPARG/GCK/LPL	10
BP	GO:0006633	fatty acid biosynthetic process	6/144	164/18903	0.00161963927664327	0.0318953248978963	0.0272416019688044	NR1H3/FADS2/LIPC/APOC1/MLXIPL/LPL	6
BP	GO:0048384	retinoic acid receptor signaling pathway	3/144	31/18903	0.00166446468981533	0.0325455968072402	0.0277969952304359	CYP26A1/ALDH1A2/PPARG	3
BP	GO:0015909	long-chain fatty acid transport	4/144	67/18903	0.00170673489209383	0.0329394860062967	0.0281334135868834	PLA2G12B/APOE/PLA2G6/PPARG	4
BP	GO:0007596	blood coagulation	7/144	225/18903	0.0017085043521583	0.0329394860062967	0.0281334135868834	JMJD1C/GAS6/APOH/EMILIN2/APOE/HGFAC/ACTB	7
BP	GO:0009185	ribonucleoside diphosphate metabolic process	5/144	114/18903	0.00180638687972571	0.0345847821347485	0.0295386509499007	STAT3/INSR/PPARA/GCK/MLXIPL	5
BP	GO:0050817	coagulation	7/144	230/18903	0.00193520372202961	0.036795563183694	0.0314268655258093	JMJD1C/GAS6/APOH/EMILIN2/APOE/HGFAC/ACTB	7
BP	GO:0007599	hemostasis	7/144	231/18903	0.00198321772837222	0.0374502142268644	0.0319859989788655	JMJD1C/GAS6/APOH/EMILIN2/APOE/HGFAC/ACTB	7
BP	GO:0046475	glycerophospholipid catabolic process	3/144	34/18903	0.00217920682148741	0.0404220465636638	0.0345242228062219	LIPC/APOC1/PLA2G6	3
BP	GO:0015718	monocarboxylic acid transport	5/144	119/18903	0.00218036930962954	0.0404220465636638	0.0345242228062219	AKR1C4/SLC16A9/PLA2G12B/SLCO1B1/PLA2G6	5
BP	GO:2000116	regulation of cysteine-type endopeptidase activity	7/144	235/18903	0.0021845792303177	0.0404220465636638	0.0345242228062219	GAS6/BCL2L11/VIL1/PPARG/TNFAIP8/VEGFA/SOX7	7
BP	GO:0051098	regulation of binding	9/144	372/18903	0.00222511891313792	0.040897685623475	0.0349304632188739	IDE/BDNF/APOE/PPARA/PPARG/ACTB/MIR148A/MET/PINX1	9
BP	GO:0042752	regulation of circadian rhythm	5/144	120/18903	0.00226145465943859	0.0412902681859085	0.0352657655849712	ADRB1/NR1H3/OPRL1/PPARA/PPARG	5
BP	GO:0050795	regulation of behavior	4/144	73/18903	0.0023399022880208	0.0422508503459967	0.0360861929343469	ADRB1/STAT3/APOE/OPRL1	4
BP	GO:0032355	response to estradiol	5/144	121/18903	0.00234471530755803	0.0422508503459967	0.0360861929343469	ALDH1A2/STAT3/APOB/BCL2L11/OPRL1	5
BP	GO:2000352	negative regulation of endothelial cell apoptotic process	3/144	35/18903	0.00237031216585759	0.0423076380623823	0.0361346949756788	GAS6/ANGPTL4/FGF21	3
BP	GO:0051099	positive regulation of binding	6/144	177/18903	0.00237855781634721	0.0423076380623823	0.0361346949756788	IDE/BDNF/APOE/PPARG/MET/PINX1	6
BP	GO:0006655	phosphatidylglycerol biosynthetic process	2/144	10/18903	0.0024915150396544	0.0432019305932526	0.0368985047580727	PGS1/PLA2G6	2
BP	GO:0034379	very-low-density lipoprotein particle assembly	2/144	10/18903	0.0024915150396544	0.0432019305932526	0.0368985047580727	APOC1/APOB	2
BP	GO:0051006	positive regulation of lipoprotein lipase activity	2/144	10/18903	0.0024915150396544	0.0432019305932526	0.0368985047580727	NR1H3/APOH	2
BP	GO:0090037	positive regulation of protein kinase C signaling	2/144	10/18903	0.0024915150396544	0.0432019305932526	0.0368985047580727	PLA2G6/VEGFA	2
BP	GO:0042445	hormone metabolic process	7/144	241/18903	0.00251585634470509	0.0433513496396996	0.0370261226520084	AKR1C4/IDE/CYP26A1/ALDH1A2/PCSK6/HPN/ADH4	7
BP	GO:1903580	positive regulation of ATP metabolic process	3/144	36/18903	0.00257148497478326	0.0440346836986178	0.0376097540934303	INSR/PPARA/MLXIPL	3
BP	GO:0050890	cognition	8/144	314/18903	0.00283786975023327	0.0482963388974884	0.0412496077405576	BDNF/FEN1/CCND2/NTAN1/INSR/APOE/OPRL1/PLA2G6	8
CC	GO:0042627	chylomicron	5/145	13/19869	2.37156018555235e-08	5.81032245460325e-06	5.1924686167883e-06	APOH/APOE/APOC1/APOB/LPL	5
CC	GO:0034358	plasma lipoprotein particle	6/145	36/19869	2.21424714830261e-07	1.34342297410663e-05	1.20056704023277e-05	LIPC/APOH/APOE/APOC1/APOB/LPL	6
CC	GO:1990777	lipoprotein particle	6/145	36/19869	2.21424714830261e-07	1.34342297410663e-05	1.20056704023277e-05	LIPC/APOH/APOE/APOC1/APOB/LPL	6
CC	GO:0034361	very-low-density lipoprotein particle	5/145	20/19869	2.74167953899311e-07	1.34342297410663e-05	1.20056704023277e-05	APOH/APOE/APOC1/APOB/LPL	5
CC	GO:0034385	triglyceride-rich plasma lipoprotein particle	5/145	20/19869	2.74167953899311e-07	1.34342297410663e-05	1.20056704023277e-05	APOH/APOE/APOC1/APOB/LPL	5
CC	GO:0032994	protein-lipid complex	6/145	39/19869	3.64277553539473e-07	1.48746667695285e-05	1.32929352870545e-05	LIPC/APOH/APOE/APOC1/APOB/LPL	6
CC	GO:0034364	high-density lipoprotein particle	5/145	27/19869	1.37006581102786e-06	4.79523033859752e-05	4.28531862697437e-05	LIPC/APOH/APOE/APOC1/APOB	5
MF	GO:0005539	glycosaminoglycan binding	11/140	237/18432	1.99044572166073e-06	0.000937499934902205	0.000802463906732695	VEGFB/LIPC/PCSK6/APOH/TGFBR3L/APOE/APOB/VCAN/VEGFA/RSPO3/LPL	11
MF	GO:0008201	heparin binding	9/140	171/18432	6.38398971838056e-06	0.00150342957867862	0.00128687792744198	VEGFB/LIPC/PCSK6/APOH/APOE/APOB/VEGFA/RSPO3/LPL	9
MF	GO:0015248	sterol transporter activity	4/140	36/18432	0.000155494616607259	0.0217948525804667	0.0186555560136747	NPC1/APOE/APOB/ABCA1	4
MF	GO:1901681	sulfur compound binding	9/140	270/18432	0.000224007994102252	0.0217948525804667	0.0186555560136747	VEGFB/LIPC/PCSK6/APOH/APOE/APOB/VEGFA/RSPO3/LPL	9
MF	GO:0005319	lipid transporter activity	7/140	161/18432	0.000231367861788393	0.0217948525804667	0.0186555560136747	AKR1C4/SLCO1B1/VMP1/NPC1/APOE/APOB/ABCA1	7
MF	GO:0034185	apolipoprotein binding	3/140	18/18432	0.000321905222237541	0.025269559945647	0.0216297719503471	LIPC/LPL/ABCA1	3
MF	GO:0043027	cysteine-type endopeptidase inhibitor activity involved in apoptotic process	3/140	22/18432	0.000594154944165203	0.0290946494032377	0.0249039014894179	GAS6/VIL1/TNFAIP8	3
MF	GO:0120020	cholesterol transfer activity	3/140	22/18432	0.000594154944165203	0.0290946494032377	0.0249039014894179	APOE/APOB/ABCA1	3
MF	GO:0004879	nuclear receptor activity	4/140	52/18432	0.000650557972561065	0.0290946494032377	0.0249039014894179	NR1H3/STAT3/PPARA/PPARG	4
MF	GO:0098531	ligand-activated transcription factor activity	4/140	52/18432	0.000650557972561065	0.0290946494032377	0.0249039014894179	NR1H3/STAT3/PPARA/PPARG	4
MF	GO:0120015	sterol transfer activity	3/140	23/18432	0.000679492873536338	0.0290946494032377	0.0249039014894179	APOE/APOB/ABCA1	3
MF	GO:0005543	phospholipid binding	11/140	474/18432	0.00100011305477402	0.0392544373998803	0.0336002894717939	GAB2/GAS6/SNX11/APOH/APOE/APOC1/APOB/VIL1/SNX13/SNX10/ABCA1	11
MF	GO:0071813	lipoprotein particle binding	3/140	30/18432	0.00149839784429438	0.0473427928651185	0.040523610833256	LIPC/APOE/LPL	3
MF	GO:0071814	protein-lipid complex binding	3/140	30/18432	0.00149839784429438	0.0473427928651185	0.040523610833256	LIPC/APOE/LPL	3
MF	GO:0030145	manganese ion binding	4/140	65/18432	0.00150773225685091	0.0473427928651185	0.040523610833256	GALNT2/FEN1/PEPD/ABO	4
