# Supplementary material for: The causal effect of triglyceride and high blood pressure on IgA nephropathy: a Mendelian randomization study
Source: Front Med (Lausanne). 2024 Feb 8;11:1338462. doi: 10.3389/fmed.2024.1338462 (PMC10881685; doi:10.3389/fmed.2024.1338462)
Supplement: Supplementary file 11 [file Data_Sheet_8.CSV]

ID	Description	GeneRatio	BgRatio	pvalue	p.adjust	qvalue	geneID	Count
hsa04979	Cholesterol metabolism	9/78	51/8580	5.91045824722589e-10	1.24710669016466e-07	1.02655327451818e-07	LIPC/APOH/NPC1/ANGPTL4/APOE/APOC1/APOB/LPL/ABCA1	9
hsa04014	Ras signaling pathway	10/78	236/8580	4.99566873547571e-05	0.00399869891278036	0.0032915206815104	PLA2G12B/BDNF/VEGFB/GAB2/GRB2/INSR/FGF21/PLA2G6/VEGFA/MET	10
hsa03320	PPAR signaling pathway	6/78	75/8580	5.68535390442706e-05	0.00399869891278036	0.0032915206815104	NR1H3/FADS2/ANGPTL4/PPARA/PPARG/LPL	6
hsa01521	EGFR tyrosine kinase inhibitor resistance	6/78	79/8580	7.62561236264599e-05	0.00402251052129576	0.0033111211574647	GAS6/STAT3/GRB2/BCL2L11/VEGFA/MET	6
hsa04917	Prolactin signaling pathway	5/78	70/8580	0.000416296180850343	0.014988736698247	0.0123379473944163	CCND2/STAT3/GRB2/SLC2A2/GCK	5
hsa04931	Insulin resistance	6/78	108/8580	0.000426220000898018	0.014988736698247	0.0123379473944163	NR1H3/STAT3/INSR/PPARA/SLC2A2/MLXIPL	6
hsa04068	FoxO signaling pathway	6/78	131/8580	0.00118038469375937	0.0355801671976039	0.0292877405218491	CCND2/STAT3/GRB2/INSR/BCL2L11/GADD45G	6
hsa04010	MAPK signaling pathway	9/78	301/8580	0.00155256981702426	0.0378995160855405	0.0311969077281825	BDNF/VEGFB/GRB2/INSR/MAP2K7/FGF21/VEGFA/MET/GADD45G	9
hsa00592	alpha-Linolenic acid metabolism	3/78	26/8580	0.001616567036824	0.0378995160855405	0.0311969077281825	PLA2G12B/FADS2/PLA2G6	3
hsa05206	MicroRNAs in cancer	9/78	310/8580	0.00190196484372307	0.0401314582025567	0.0330341262330848	CCND2/STAT3/GRB2/MIR122/BCL2L11/VEGFA/MET/HNRNPK/MIR7-1	9
hsa04510	Focal adhesion	7/78	203/8580	0.00238832756462673	0.0458124651032946	0.0377104352309484	VEGFB/CCND2/GRB2/DIAPH1/VEGFA/ACTB/MET	7
hsa04932	Non-alcoholic fatty liver disease	6/78	155/8580	0.00277781617149584	0.0488432676821352	0.040205234061124	NR1H3/INSR/BCL2L11/PPARA/PPARG/MLXIPL	6
