# Supplementary material for: The causal effect of triglyceride and high blood pressure on IgA nephropathy: a Mendelian randomization study
Source: Front Med (Lausanne). 2024 Feb 8;11:1338462. doi: 10.3389/fmed.2024.1338462 (PMC10881685; doi:10.3389/fmed.2024.1338462)
Supplement: Supplementary file 12 [file Data_Sheet_9.CSV]

ONTOLOGY	ID	Description	GeneRatio	BgRatio	pvalue	p.adjust	qvalue	geneID	Count
BP	GO:0008217	regulation of blood pressure	8/98	191/18903	6.79374758562536e-06	0.010633019338811	0.00871276832777909	NPR1/AGT/ARHGAP42/ATP2B1/UMOD/ENPEP/NOS3/CYP11B2	8
BP	GO:0003018	vascular process in circulatory system	9/98	270/18903	1.12466868368692e-05	0.010633019338811	0.00871276832777909	NPR1/AGT/PTPRJ/ARHGAP42/ATP2B1/SLC7A1/INSR/NOS3/DBH	9
BP	GO:0001558	regulation of cell growth	11/98	422/18903	1.18188432813757e-05	0.010633019338811	0.00871276832777909	NGF/NPR1/WNT3A/AGT/PLCE1/WT1/PTPRJ/DIP2B/KDM2B/MAP2K5/RYK	11
BP	GO:2001236	regulation of extrinsic apoptotic signaling pathway	7/98	155/18903	1.61218425219617e-05	0.0108782132416936	0.00891368187858987	AGT/PTEN/MAP2K5/TERT/ZC3HC1/NOS3/DBH	7
BP	GO:0097191	extrinsic apoptotic signaling pathway	8/98	224/18903	2.16150923669956e-05	0.0116678268597042	0.00956069664485426	NGF/AGT/PTEN/MAP2K5/TERT/ZC3HC1/NOS3/DBH	8
BP	GO:0071901	negative regulation of protein serine/threonine kinase activity	6/98	122/18903	4.14231385949372e-05	0.0128131848825728	0.0104992107947526	AGT/PTEN/PTPRJ/SH2B3/KAT2B/PRKAG2	6
BP	GO:0045926	negative regulation of growth	8/98	249/18903	4.59183833512103e-05	0.0128131848825728	0.0104992107947526	NPR1/WNT3A/AGT/PTEN/WT1/PTPRJ/DIP2B/RYK	8
BP	GO:0006809	nitric oxide biosynthetic process	5/98	76/18903	4.66550264959206e-05	0.0128131848825728	0.0104992107947526	AGT/MIR212/MIR132/INSR/NOS3	5
BP	GO:0001990	regulation of systemic arterial blood pressure by hormone	4/98	39/18903	4.860419406314e-05	0.0128131848825728	0.0104992107947526	AGT/ENPEP/NOS3/CYP11B2	4
BP	GO:0016049	cell growth	11/98	493/18903	4.9257581946013e-05	0.0128131848825728	0.0104992107947526	NGF/NPR1/WNT3A/AGT/PLCE1/WT1/PTPRJ/DIP2B/KDM2B/MAP2K5/RYK	11
BP	GO:0030308	negative regulation of cell growth	7/98	188/18903	5.55304317823881e-05	0.0128131848825728	0.0104992107947526	NPR1/WNT3A/AGT/WT1/PTPRJ/DIP2B/RYK	7
BP	GO:0048638	regulation of developmental growth	9/98	332/18903	5.69685878439695e-05	0.0128131848825728	0.0104992107947526	NGF/WNT3A/PTEN/WT1/DIP2B/FTO/INSR/PLCB1/RYK	9
BP	GO:0046209	nitric oxide metabolic process	5/98	82/18903	6.72356348017996e-05	0.0137367428106074	0.0112559804391826	AGT/MIR212/MIR132/INSR/NOS3	5
BP	GO:2001057	reactive nitrogen species metabolic process	5/98	83/18903	7.12539456645065e-05	0.0137367428106074	0.0112559804391826	AGT/MIR212/MIR132/INSR/NOS3	5
BP	GO:0045936	negative regulation of phosphate metabolic process	10/98	440/18903	9.50291524830359e-05	0.01486434099398	0.0121799420558694	AGT/PTEN/SWAP70/PTPRJ/SH2B3/CSK/MIR212/MIR132/KAT2B/PRKAG2	10
BP	GO:0010563	negative regulation of phosphorus metabolic process	10/98	441/18903	9.68211044576129e-05	0.01486434099398	0.0121799420558694	AGT/PTEN/SWAP70/PTPRJ/SH2B3/CSK/MIR212/MIR132/KAT2B/PRKAG2	10
BP	GO:0045995	regulation of embryonic development	5/98	90/18903	0.000104817384390697	0.01486434099398	0.0121799420558694	WNT2B/WNT3A/INSR/PLCB1/KAT2B	5
BP	GO:0001655	urogenital system development	9/98	360/18903	0.000105730377555752	0.01486434099398	0.0121799420558694	WNT2B/AGT/PTEN/PLCE1/WT1/OVOL1/UMOD/ENPEP/C1GALT1	9
BP	GO:0035296	regulation of tube diameter	6/98	147/18903	0.000116733648663119	0.01486434099398	0.0121799420558694	NPR1/AGT/ARHGAP42/ATP2B1/NOS3/DBH	6
BP	GO:0097746	blood vessel diameter maintenance	6/98	147/18903	0.000116733648663119	0.01486434099398	0.0121799420558694	NPR1/AGT/ARHGAP42/ATP2B1/NOS3/DBH	6
BP	GO:0003044	regulation of systemic arterial blood pressure mediated by a chemical signal	4/98	49/18903	0.000120333158659599	0.01486434099398	0.0121799420558694	AGT/ENPEP/NOS3/CYP11B2	4
BP	GO:0035150	regulation of tube size	6/98	148/18903	0.000121161727257339	0.01486434099398	0.0121799420558694	NPR1/AGT/ARHGAP42/ATP2B1/NOS3/DBH	6
BP	GO:0072006	nephron development	6/98	152/18903	0.00014022621516929	0.01599743505621	0.0131084070330521	WNT2B/AGT/PLCE1/WT1/UMOD/ENPEP	6
BP	GO:0003073	regulation of systemic arterial blood pressure	5/98	96/18903	0.000142252108688048	0.01599743505621	0.0131084070330521	AGT/ARHGAP42/ENPEP/NOS3/CYP11B2	5
BP	GO:0042326	negative regulation of phosphorylation	9/98	381/18903	0.000161998947373817	0.0174894063584773	0.0143309384603111	AGT/PTEN/PTPRJ/SH2B3/CSK/MIR212/MIR132/KAT2B/PRKAG2	9
BP	GO:0055078	sodium ion homeostasis	4/98	55/18903	0.000189147844659891	0.0189228211782669	0.0155054883077705	NPR1/AGT/UMOD/CYP11B2	4
BP	GO:0071375	cellular response to peptide hormone stimulus	8/98	306/18903	0.000191753380806593	0.0189228211782669	0.0155054883077705	AGT/SIK2/ATP2B1/CSK/INSR/PLCB1/KAT2B/CYP11B2	8
BP	GO:0001822	kidney development	8/98	309/18903	0.000204892096321319	0.0189228211782669	0.0155054883077705	WNT2B/AGT/PLCE1/WT1/OVOL1/UMOD/ENPEP/C1GALT1	8
BP	GO:0071900	regulation of protein serine/threonine kinase activity	9/98	395/18903	0.000211947328277091	0.0189228211782669	0.0155054883077705	AGT/PTEN/PTPRJ/SH2B3/MAP2K5/CSK/INSR/KAT2B/PRKAG2	9
BP	GO:0055067	monovalent inorganic cation homeostasis	6/98	164/18903	0.000212034396836984	0.0189228211782669	0.0155054883077705	NPR1/AGT/UMOD/SLC4A10/SLC9B1/CYP11B2	6
BP	GO:0032768	regulation of monooxygenase activity	4/98	57/18903	0.000217342518164607	0.0189228211782669	0.0155054883077705	VDR/MIR212/MIR132/TERT	4
BP	GO:0051898	negative regulation of protein kinase B signaling	4/98	58/18903	0.000232519341902822	0.018954194361478	0.0155311957073635	PTEN/PTPRJ/SH2B3/BANK1	4
BP	GO:0034764	positive regulation of transmembrane transport	7/98	237/18903	0.000234175308509435	0.018954194361478	0.0155311957073635	AGT/CACNB2/GIP/INSR/KCNK3/JPH2/TERT	7
BP	GO:0051341	regulation of oxidoreductase activity	5/98	108/18903	0.000247028537229304	0.018954194361478	0.0155311957073635	AGT/VDR/MIR212/MIR132/TERT	5
BP	GO:0072001	renal system development	8/98	318/18903	0.000248822115571035	0.018954194361478	0.0155311957073635	WNT2B/AGT/PLCE1/WT1/OVOL1/UMOD/ENPEP/C1GALT1	8
BP	GO:0033673	negative regulation of kinase activity	7/98	240/18903	0.00025281622712605	0.018954194361478	0.0155311957073635	AGT/PTEN/PTPRJ/SH2B3/CSK/KAT2B/PRKAG2	7
BP	GO:0051446	positive regulation of meiotic cell cycle	3/98	25/18903	0.000286066534950671	0.0198887277408879	0.0162969587112597	OVOL1/INSR/PLCB1	3
BP	GO:0048660	regulation of smooth muscle cell proliferation	6/98	175/18903	0.000300818270983752	0.0198887277408879	0.0162969587112597	NPR1/AGT/PTEN/TERT/NOS3/DBH	6
BP	GO:0045428	regulation of nitric oxide biosynthetic process	4/98	62/18903	0.000300921504958707	0.0198887277408879	0.0162969587112597	AGT/MIR212/MIR132/INSR	4
BP	GO:0040013	negative regulation of locomotion	9/98	419/18903	0.000327223355637961	0.0198887277408879	0.0162969587112597	WNT3A/PTEN/PTPRJ/MAP2K5/DPEP1/MIR212/MIR132/PLCB1/RYK	9
BP	GO:0043434	response to peptide hormone	9/98	421/18903	0.000338805875968131	0.0198887277408879	0.0162969587112597	AGT/SIK2/ATP2B1/CSK/GIP/INSR/PLCB1/KAT2B/CYP11B2	9
BP	GO:0048659	smooth muscle cell proliferation	6/98	179/18903	0.000339499833899113	0.0198887277408879	0.0162969587112597	NPR1/AGT/PTEN/TERT/NOS3/DBH	6
BP	GO:0048771	tissue remodeling	6/98	179/18903	0.000339499833899113	0.0198887277408879	0.0162969587112597	AGT/VDR/CSK/UMOD/NOS3/DBH	6
BP	GO:0019229	regulation of vasoconstriction	4/98	64/18903	0.000340042598143011	0.0198887277408879	0.0162969587112597	AGT/ARHGAP42/ATP2B1/DBH	4
BP	GO:0010959	regulation of metal ion transport	9/98	423/18903	0.000350725821559057	0.0198887277408879	0.0162969587112597	AGT/CACNB2/ATP2B1/MIR212/KCNK3/THADA/JPH2/CACNA1D/NOS3	9
BP	GO:0043409	negative regulation of MAPK cascade	6/98	181/18903	0.000360248312414704	0.0198887277408879	0.0162969587112597	AGT/PTEN/PTPRJ/SH2B3/CSK/MECOM	6
BP	GO:0050771	negative regulation of axonogenesis	4/98	65/18903	0.000360909748658295	0.0198887277408879	0.0162969587112597	WNT3A/PTEN/DIP2B/RYK	4
BP	GO:0080164	regulation of nitric oxide metabolic process	4/98	65/18903	0.000360909748658295	0.0198887277408879	0.0162969587112597	AGT/MIR212/MIR132/INSR	4
BP	GO:0014829	vascular associated smooth muscle contraction	3/98	27/18903	0.000361077309856802	0.0198887277408879	0.0162969587112597	AGT/ARHGAP42/ATP2B1	3
BP	GO:0001933	negative regulation of protein phosphorylation	8/98	338/18903	0.000374464282782136	0.0202135819845797	0.0165631464868478	AGT/PTEN/PTPRJ/SH2B3/MIR212/MIR132/KAT2B/PRKAG2	8
BP	GO:0007613	memory	5/98	120/18903	0.000402191556297889	0.021284608048	0.0174407525238775	NGF/GIP/INSR/PLCB1/DBH	5
BP	GO:0043405	regulation of MAP kinase activity	6/98	186/18903	0.000416479657477735	0.0213599768824655	0.0175025102591837	AGT/PTPRJ/SH2B3/MAP2K5/CSK/INSR	6
BP	GO:0045927	positive regulation of growth	7/98	261/18903	0.000419443784650118	0.0213599768824655	0.0175025102591837	NGF/WNT3A/WT1/KDM2B/MAP2K5/INSR/PLCB1	7
BP	GO:1903522	regulation of blood circulation	7/98	263/18903	0.000439045576578571	0.0214675404532458	0.0175906485802809	AGT/CACNB2/ARHGAP42/ATP2B1/CACNA1D/NOS3/DBH	7
BP	GO:0003156	regulation of animal organ formation	3/98	29/18903	0.000447692067282002	0.0214675404532458	0.0175906485802809	WNT2B/WNT3A/WT1	3
BP	GO:0097254	renal tubular secretion	3/98	29/18903	0.000447692067282002	0.0214675404532458	0.0175906485802809	NPR1/AGT/UMOD	3
BP	GO:0051896	regulation of protein kinase B signaling	6/98	189/18903	0.000453371547178588	0.0214675404532458	0.0175906485802809	PTEN/PTPRJ/SH2B3/MIR132/INSR/BANK1	6
BP	GO:0006816	calcium ion transport	9/98	440/18903	0.000466768582894423	0.0217208345729663	0.0177981995038327	WNT3A/AGT/CACNB2/VDR/ATP2B1/THADA/JPH2/CACNA1D/NOS3	9
BP	GO:0051924	regulation of calcium ion transport	7/98	268/18903	0.000491268870386236	0.0224734691724144	0.0184149134109096	AGT/CACNB2/ATP2B1/THADA/JPH2/CACNA1D/NOS3	7
BP	GO:0033137	negative regulation of peptidyl-serine phosphorylation	3/98	31/18903	0.000546611172345453	0.024261690764598	0.0198801943395879	PTEN/MIR212/MIR132	3
BP	GO:0007611	learning or memory	7/98	273/18903	0.000548337583045749	0.024261690764598	0.0198801943395879	NGF/AGT/PTEN/GIP/INSR/PLCB1/DBH	7
BP	GO:2000027	regulation of animal organ morphogenesis	5/98	129/18903	0.000559955271194235	0.0243761173702135	0.019973956278083	WNT2B/WNT3A/AGT/WT1/RYK	5
BP	GO:0051348	negative regulation of transferase activity	7/98	276/18903	0.000585036666972102	0.0250637137167889	0.0205373773986364	AGT/PTEN/PTPRJ/SH2B3/CSK/KAT2B/PRKAG2	7
BP	GO:0090183	regulation of kidney development	3/98	33/18903	0.000658510264169134	0.0277706125467577	0.0227554287009761	WNT2B/AGT/WT1	3
BP	GO:0010827	regulation of glucose transmembrane transport	4/98	77/18903	0.000687970236925403	0.028566641068641	0.0234076998830813	GIP/INSR/TERT/PRKAG2	4
BP	GO:1901653	cellular response to peptide	8/98	373/18903	0.000716144496618505	0.0292859696420204	0.0239971226059885	AGT/SIK2/ATP2B1/CSK/INSR/PLCB1/KAT2B/CYP11B2	8
BP	GO:2001233	regulation of apoptotic signaling pathway	8/98	374/18903	0.000728716393703142	0.029355306665743	0.0240539378345688	AGT/PTEN/MAP2K5/MIR132/TERT/ZC3HC1/NOS3/DBH	8
BP	GO:1901099	negative regulation of signal transduction in absence of ligand	3/98	35/18903	0.000784040771604283	0.0306684933704342	0.025129971947225	MAP2K5/TERT/ZC3HC1	3
BP	GO:2001240	negative regulation of extrinsic apoptotic signaling pathway in absence of ligand	3/98	35/18903	0.000784040771604283	0.0306684933704342	0.025129971947225	MAP2K5/TERT/ZC3HC1	3
BP	GO:0018108	peptidyl-tyrosine phosphorylation	8/98	380/18903	0.000807941591586775	0.0311519193670387	0.025526094495095	WNT3A/AGT/PTPRJ/SH2B3/MAP2K5/CSK/INSR/BANK1	8
BP	GO:0018212	peptidyl-tyrosine modification	8/98	382/18903	0.000835840308740215	0.0317737041308428	0.026035589157349	WNT3A/AGT/PTPRJ/SH2B3/MAP2K5/CSK/INSR/BANK1	8
BP	GO:0030900	forebrain development	8/98	383/18903	0.000850077674101058	0.0318661061444272	0.0261113039954141	WNT2B/WNT3A/PTEN/KDM2B/SLC4A10/PLCB1/RYK/FOXP2	8
BP	GO:0033135	regulation of peptidyl-serine phosphorylation	5/98	143/18903	0.000892345424549455	0.0328081355842722	0.0268832093221879	NGF/WNT3A/PTEN/MIR212/MIR132	5
BP	GO:0042310	vasoconstriction	4/98	83/18903	0.000912329265439696	0.0328081355842722	0.0268832093221879	AGT/ARHGAP42/ATP2B1/DBH	4
BP	GO:0006469	negative regulation of protein kinase activity	6/98	216/18903	0.000912515105302441	0.0328081355842722	0.0268832093221879	AGT/PTEN/PTPRJ/SH2B3/KAT2B/PRKAG2	6
BP	GO:0007588	excretion	3/98	37/18903	0.000923830420305553	0.0328081355842722	0.0268832093221879	NPR1/AGT/UMOD	3
BP	GO:0043491	protein kinase B signaling	6/98	218/18903	0.000957071787331163	0.033547230571517	0.0274888287789853	PTEN/PTPRJ/SH2B3/MIR132/INSR/BANK1	6
BP	GO:2000243	positive regulation of reproductive process	4/98	87/18903	0.00108779445887705	0.0373136095721933	0.0305750253353789	WT1/OVOL1/INSR/PLCB1	4
BP	GO:0043410	positive regulation of MAPK cascade	9/98	496/18903	0.00109217308492155	0.0373136095721933	0.0305750253353789	PTEN/PLCE1/PTPRJ/MAP2K5/CSK/INSR/PLCB1/RYK/BANK1	9
BP	GO:0003056	regulation of vascular associated smooth muscle contraction	2/98	10/18903	0.00116520788733178	0.0378903143121504	0.0310475811196459	ARHGAP42/ATP2B1	2
BP	GO:0009170	purine deoxyribonucleoside monophosphate metabolic process	2/98	10/18903	0.00116520788733178	0.0378903143121504	0.0310475811196459	ADK/NT5C2	2
BP	GO:0048672	positive regulation of collateral sprouting	2/98	10/18903	0.00116520788733178	0.0378903143121504	0.0310475811196459	NGF/WNT3A	2
BP	GO:0060368	regulation of Fc receptor mediated stimulatory signaling pathway	2/98	10/18903	0.00116520788733178	0.0378903143121504	0.0310475811196459	PTPRJ/CSK	2
BP	GO:0019932	second-messenger-mediated signaling	7/98	314/18903	0.00124250103005833	0.0394530621191462	0.0323281072960068	NPR1/AGT/PLCE1/INPP5A/PTPRJ/GIP/NOS3	7
BP	GO:0050890	cognition	7/98	314/18903	0.00124250103005833	0.0394530621191462	0.0323281072960068	NGF/AGT/PTEN/GIP/INSR/PLCB1/DBH	7
BP	GO:0031669	cellular response to nutrient levels	6/98	231/18903	0.00128896324488897	0.0404524627669226	0.0331470229805598	WNT2B/SIK2/VDR/ATP2B1/ATG7/PRKAG2	6
BP	GO:0050770	regulation of axonogenesis	5/98	156/18903	0.0013156189400637	0.0408144312555394	0.0334436224207361	NGF/WNT3A/PTEN/DIP2B/RYK	5
BP	GO:0050999	regulation of nitric-oxide synthase activity	3/98	42/18903	0.00133959967401632	0.0410861309110231	0.03366625496541	MIR212/MIR132/TERT	3
BP	GO:0050886	endocrine process	4/98	93/18903	0.00139351665233069	0.0416389879208924	0.03411926975753	AGT/ENPEP/NOS3/CYP11B2	4
BP	GO:1904705	regulation of vascular associated smooth muscle cell proliferation	4/98	93/18903	0.00139351665233069	0.0416389879208924	0.03411926975753	AGT/PTEN/TERT/DBH	4
BP	GO:0060923	cardiac muscle cell fate commitment	2/98	11/18903	0.00141933563865213	0.0416389879208924	0.03411926975753	WNT3A/WT1	2
BP	GO:2000169	regulation of peptidyl-cysteine S-nitrosylation	2/98	11/18903	0.00141933563865213	0.0416389879208924	0.03411926975753	MIR212/MIR132	2
BP	GO:1990874	vascular associated smooth muscle cell proliferation	4/98	95/18903	0.0015074994318231	0.0437499028654897	0.0358489678127937	AGT/PTEN/TERT/DBH	4
BP	GO:0010828	positive regulation of glucose transmembrane transport	3/98	44/18903	0.00153390904008052	0.0440427712678438	0.0360889461725551	GIP/INSR/TERT	3
BP	GO:0072080	nephron tubule development	4/98	96/18903	0.00156685801108984	0.0440443775771953	0.0360902623933571	WNT2B/AGT/WT1/UMOD	4
BP	GO:0060537	muscle tissue development	8/98	422/18903	0.00157732817410171	0.0440443775771953	0.0360902623933571	HIVEP3/WNT3A/AGT/PTEN/SOX6/WT1/ZNF689/JPH2	8
BP	GO:0071496	cellular response to external stimulus	7/98	328/18903	0.00159491177536795	0.0440443775771953	0.0360902623933571	WNT2B/AGT/SIK2/VDR/ATP2B1/ATG7/PRKAG2	7
BP	GO:0048738	cardiac muscle tissue development	6/98	241/18903	0.00159924008987223	0.0440443775771953	0.0360902623933571	WNT3A/AGT/PTEN/SOX6/WT1/JPH2	6
BP	GO:0030501	positive regulation of bone mineralization	3/98	45/18903	0.00163733301363275	0.0440522391157835	0.0360967041915178	VDR/ATP2B1/FBN2	3
BP	GO:0030517	negative regulation of axon extension	3/98	45/18903	0.00163733301363275	0.0440522391157835	0.0360967041915178	WNT3A/DIP2B/RYK	3
BP	GO:0035815	positive regulation of renal sodium excretion	2/98	12/18903	0.00169745567545072	0.0440522391157835	0.0360967041915178	NPR1/AGT	2
BP	GO:0042711	maternal behavior	2/98	12/18903	0.00169745567545072	0.0440522391157835	0.0360967041915178	PTEN/DBH	2
BP	GO:0051001	negative regulation of nitric-oxide synthase activity	2/98	12/18903	0.00169745567545072	0.0440522391157835	0.0360967041915178	MIR212/MIR132	2
BP	GO:1904953	Wnt signaling pathway involved in midbrain dopaminergic neuron differentiation	2/98	12/18903	0.00169745567545072	0.0440522391157835	0.0360967041915178	WNT3A/RYK	2
BP	GO:2001239	regulation of extrinsic apoptotic signaling pathway in absence of ligand	3/98	46/18903	0.00174502215760129	0.0442604712051681	0.0362673309810878	MAP2K5/TERT/ZC3HC1	3
BP	GO:0061326	renal tubule development	4/98	99/18903	0.00175467596107928	0.0442604712051681	0.0362673309810878	WNT2B/AGT/WT1/UMOD	4
BP	GO:2001237	negative regulation of extrinsic apoptotic signaling pathway	4/98	99/18903	0.00175467596107928	0.0442604712051681	0.0362673309810878	MAP2K5/TERT/ZC3HC1/NOS3	4
BP	GO:0033002	muscle cell proliferation	6/98	247/18903	0.00181091372102865	0.0451560387841615	0.0370011651432395	NPR1/AGT/PTEN/TERT/NOS3/DBH	6
BP	GO:0048639	positive regulation of developmental growth	5/98	168/18903	0.00182364143292835	0.0451560387841615	0.0370011651432395	NGF/WNT3A/WT1/INSR/PLCB1	5
BP	GO:0061337	cardiac conduction	4/98	101/18903	0.00188823336466552	0.0463303804657477	0.0379634287001174	AGT/CACNB2/ATP2B1/CACNA1D	4
BP	GO:0001974	blood vessel remodeling	3/98	48/18903	0.00197344507396423	0.0473347191728551	0.0387863906640543	AGT/NOS3/DBH	3
BP	GO:0051481	negative regulation of cytosolic calcium ion concentration	2/98	13/18903	0.00199931751971303	0.0473347191728551	0.0387863906640543	ATP2B1/KCNK3	2
BP	GO:0060746	parental behavior	2/98	13/18903	0.00199931751971303	0.0473347191728551	0.0387863906640543	PTEN/DBH	2
BP	GO:1905939	regulation of gonad development	2/98	13/18903	0.00199931751971303	0.0473347191728551	0.0387863906640543	WT1/INSR	2
BP	GO:0070167	regulation of biomineral tissue development	4/98	103/18903	0.00202867790353453	0.0476121883620844	0.0390137508038998	VDR/ATP2B1/FBN2/NOS3	4
BP	GO:0021537	telencephalon development	6/98	255/18903	0.0021254651796614	0.049453711378501	0.0405227072819292	WNT3A/PTEN/KDM2B/PLCB1/RYK/FOXP2	6
CC	GO:0005796	Golgi lumen	5/101	106/19869	0.000207367893052536	0.0481093511881884	0.0449660904934973	NGF/WNT3A/FURIN/UMOD/MUC13	5
