# Supplementary material for: The causal effect of triglyceride and high blood pressure on IgA nephropathy: a Mendelian randomization study
Source: Front Med (Lausanne). 2024 Feb 8;11:1338462. doi: 10.3389/fmed.2024.1338462 (PMC10881685; doi:10.3389/fmed.2024.1338462)
Supplement: Supplementary file 13 [file Data_Sheet_10.CSV]

ID	Description	GeneRatio	BgRatio	pvalue	p.adjust	qvalue	geneID	Count
hsa04925	Aldosterone synthesis and secretion	8/53	98/8580	1.259973260464e-07	2.00335748413776e-05	1.57828229468648e-05	NPR1/AGT/ATP2B1/KCNK3/PRKD3/PLCB1/CACNA1D/CYP11B2	8
hsa04921	Oxytocin signaling pathway	7/53	154/8580	4.03801731784045e-05	0.00183948155032066	0.00144917778542309	NPR1/CACNB2/MAP2K5/PLCB1/CACNA1D/NOS3/PRKAG2	7
hsa04934	Cushing syndrome	7/53	155/8580	4.20908426099095e-05	0.00183948155032066	0.00144917778542309	WNT2B/WNT3A/AGT/KCNK3/PLCB1/MRAP/CACNA1D	7
hsa04927	Cortisol synthesis and secretion	5/53	65/8580	4.62762654168719e-05	0.00183948155032066	0.00144917778542309	AGT/KCNK3/PLCB1/MRAP/CACNA1D	5
hsa04931	Insulin resistance	5/53	108/8580	0.00051111324214324	0.0141786365766548	0.0111701936618466	AGT/PTEN/INSR/NOS3/PRKAG2	5
hsa04022	cGMP-PKG signaling pathway	6/53	167/8580	0.000535042889685087	0.0141786365766548	0.0111701936618466	NPR1/ATP2B1/INSR/PLCB1/CACNA1D/NOS3	6
hsa04924	Renin secretion	4/53	69/8580	0.000833730459059415	0.0189375918557781	0.0149193871621159	NPR1/AGT/PLCB1/CACNA1D	4
hsa00562	Inositol phosphate metabolism	4/53	73/8580	0.00103075801864099	0.0204863156204896	0.0161395005550365	PTEN/PLCE1/INPP5A/PLCB1	4
hsa04015	Rap1 signaling pathway	6/53	210/8580	0.00176089588104457	0.0311091605651208	0.0245083754203864	NGF/PLCE1/INSR/PRKD3/PLCB1/MRAS	6
hsa05410	Hypertrophic cardiomyopathy	4/53	90/8580	0.00223989819590551	0.0331627500953985	0.0261262314554943	AGT/CACNB2/CACNA1D/PRKAG2	4
hsa04010	MAPK signaling pathway	7/53	301/8580	0.00235173299219013	0.0331627500953985	0.0261262314554943	NGF/CACNB2/MAP2K5/INSR/CACNA1D/MRAS/MECOM	7
hsa04261	Adrenergic signaling in cardiomyocytes	5/53	154/8580	0.00250284906380366	0.0331627500953985	0.0261262314554943	AGT/CACNB2/ATP2B1/PLCB1/CACNA1D	5
hsa04070	Phosphatidylinositol signaling system	4/53	97/8580	0.00294233874182398	0.0359870661500009	0.0283512801843768	PTEN/PLCE1/INPP5A/PLCB1	4
hsa04933	AGE-RAGE signaling pathway in diabetic complications	4/53	100/8580	0.00328490205699885	0.0373071019330584	0.0293912289310424	AGT/PLCE1/PLCB1/NOS3	4
hsa04961	Endocrine and other factor-regulated calcium reabsorption	3/53	53/8580	0.00419344276593677	0.0442637713358395	0.0348718225022503	VDR/ATP2B1/PLCB1	3
hsa04020	Calcium signaling pathway	6/53	253/8580	0.00445421598348071	0.0442637713358395	0.0348718225022503	NGF/PLCE1/ATP2B1/PLCB1/CACNA1D/NOS3	6
